# Supplementary material for: Crystal structure of 3,3′-biisoxazole-5,5′-bis(methyl­ene) dinitrate (BIDN)
Source: Acta Crystallogr E Crystallogr Commun. 2017 Mar 31;73(Pt 4):644–6. doi: 10.1107/S205698901700487X (PMC5382641; doi:10.1107/S205698901700487X)
Supplement: Supplementary file 1 [file e-73-00644-sup1.cif]

##############################################################################
#                                                                            #
# This CIF contains the data in a paper accepted for publication in          #
# Acta Crystallographica Section E. It conforms to the requirements of       #
# Notes for Authors for Acta Crystallographica Section E, and has been       #
# peer reviewed under the auspices of the IUCr Commission on Journals.       #
#                                                                            #
# Full details of the Crystallographic Information File format               #
# are given in the paper "The Crystallographic Information File (CIF):       #
# a New Standard Archive File for Crystallography" by S. R. Hall, F. H.      #
# Allen and I. D. Brown [Acta Cryst. (1991), A47, 655-685].                  #
#                                                                            #
# The current version of the core CIF dictionary is obtainable from          #
# ftp://ftp.iucr.org/pub/cif_core.dic.                                       #
#                                                                            #
# Software is freely available for graphical display of the structure(s)     #
# in this CIF. For information consult the CIF software page                 #
# http://www.iucr.org/resources/cif/software.                                #
#                                                                            #
# This file may be used for bona fide research purposes within the           #
# scientific community so long as proper attribution is given to the journal # 
# article from which it was obtained.                                        #
#                                                                            #
##############################################################################
data_I
_audit_creation_method
;
Olex2 1.2
(compiled 2016.09.09 svn.r3337 for OlexSys, GUI svn.r5227)
;
_journal_date_recd_electronic     2017-03-15
_journal_date_accepted     2017-03-28
_journal_name_full     'Acta Crystallographica, Section E'
_journal_year     2017
_journal_volume     73
_journal_issue      4
_journal_page_first     644
_journal_page_last     646
_journal_paper_category     GO
_journal_paper_doi     10.1107/S205698901700487X
_journal_coeditor_code     PK2599
_publ_contact_author_name     'R. Sausa'
_publ_contact_author_address     ARL
_publ_contact_author_email     rosario.c.sausa.civ@mail.mil
_publ_contact_author_phone     ?
_publ_section_title
;
Crystal structure of 3,3'-biisoxazole-5,5'-bis(methylene) dinitrate (BIDN)
;
_publ_section_title_footnote     .
loop_
    _publ_author_name
    _publ_author_footnote
    _publ_author_address
    'Sausa, Rosario C.' .
;
US Army Research Laboratory, RDRL-WML-B, Aberdeen Proving Ground, MD 21005
USA
;
    'Pesce-Rodriguez, Rose A.' .
;
US Army Research Laboratory, RDRL-WML-B, Aberdeen Proving Ground, MD 21005
USA
;
    'Wingard, Leah A.' .
;
US Army Research Laboratory, RDRL-WML-C, Aberdeen Proving Ground, MD 21005,
USA
;
    'Guzm\'an, Pablo E.' .
;
US Army Research Laboratory, RDRL-WML-C, Aberdeen Proving Ground, MD 21005,
USA
;
    'Sabatini, Jesse J.' .
;
US Army Research Laboratory, RDRL-WML-C, Aberdeen Proving Ground, MD 21005,
USA
;
_publ_section_synopsis
;
The crystal structure and packing of the energetic compound
3,3'-bis-isoxazole-5,5'-bis-methylene dinitrate is reported. Major FTIR,
Raman, UV absorption peaks, as well as experimental and calculated density are
reported.
;
_chemical_name_systematic
;
3,3'-Biisoxazole-5,5'-bis(methylene) dinitrate
;
_chemical_name_common     BIDN
_chemical_formula_moiety     'C8 H6 N4 O8'
_chemical_formula_sum     'C8 H6 N4 O8'
_chemical_formula_iupac     'C8 H6 N4 O8'
_chemical_formula_weight     286.17
_chemical_melting_point     ?
_shelx_space_group_comment
;
The symmetry employed for this shelxl refinement is uniquely defined
by the following loop, which should always be used as a source of
symmetry information in preference to the above space-group names.
They are only intended as comments.
;
_space_group_crystal_system     monoclinic
_space_group_name_H-M_alt     'P 1 21/n 1'
_space_group_name_Hall     '-P 2yn'
loop_
    _space_group_symop_operation_xyz
    'x, y, z'
    '-x+1/2, y+1/2, -z+1/2'
    '-x, -y, -z'
    'x-1/2, -y-1/2, z-1/2'
_cell_length_a     6.1917(5)
_cell_length_b     5.5299(5)
_cell_length_c     17.4769(12)
_cell_angle_alpha     90
_cell_angle_beta     99.233(7)
_cell_angle_gamma     90
_cell_volume     590.65(8)
_cell_formula_units_Z     2
_cell_measurement_reflns_used     1878
_cell_measurement_theta_min     2.3540
_cell_measurement_theta_max     25.1720
_cell_measurement_temperature     296.85(10)
_exptl_crystal_description     irregular
_exptl_crystal_colour     colourless
_exptl_crystal_size_max     0.4
_exptl_crystal_size_mid     0.2
_exptl_crystal_size_min     0.1
_exptl_crystal_density_diffrn     1.609
_exptl_crystal_density_meas     ?
_exptl_crystal_density_method     ?
_exptl_crystal_F_000     292
_exptl_absorpt_coefficient_mu     0.147
_exptl_absorpt_correction_type     multi-scan
_exptl_absorpt_process_details
;
(SCALE3 ABSPACK in CrysAlisPro; Rigaku OD, 2015; Bourhis <i>et al.</i>,
2015)
;
_shelx_estimated_absorpt_T_min     ?
_shelx_estimated_absorpt_T_max     ?
_exptl_absorpt_correction_T_min     0.67789
_exptl_absorpt_correction_T_max     1.00000
_diffrn_ambient_temperature     296.85(10)
_diffrn_radiation_type     MoK\a
_diffrn_radiation_wavelength     0.71073
_diffrn_radiation_monochromator     graphite
_diffrn_measurement_device_type     'SuperNova, Dualflex, EosS2'
_diffrn_measurement_device     'four-circle diffractometer'
_diffrn_measurement_method     '\w scans'
_diffrn_detector_area_resol_mean     8.0945
_diffrn_reflns_number     4487
_diffrn_reflns_av_R_equivalents     0.0274
_diffrn_reflns_theta_min     2.361
_diffrn_reflns_theta_max     25.343
_diffrn_reflns_theta_full     25.343
_diffrn_measured_fraction_theta_max     0.999
_diffrn_measured_fraction_theta_full     0.999
_diffrn_reflns_limit_h_min     -7
_diffrn_reflns_limit_h_max     7
_diffrn_reflns_limit_k_min     -6
_diffrn_reflns_limit_k_max     5
_diffrn_reflns_limit_l_min     -21
_diffrn_reflns_limit_l_max     21
loop_
    _refln_index_h
    _refln_index_k
    _refln_index_l
    _refln_F_squared_meas
    0 0 -2 198.36
    0 0 2 192.79
    0 0 -2 190.74
    0 0 -3 0.22
    0 0 -3 0.06
    0 0 3 -0.05
    0 0 4 1370.03
    0 0 -4 1345.94
    0 0 -4 1303.46
    0 0 -5 0.17
    0 0 -5 0.42
    0 0 5 0.14
    0 0 6 1707.13
    0 0 -6 1716.14
    0 0 -6 1694.53
    0 0 -7 0.58
    0 0 -7 0.3
    0 0 7 0.07
    0 0 -8 0.9
    0 0 8 0.97
    0 0 -8 1.91
    0 0 -9 0.13
    0 0 -9 0.28
    0 0 -10 250.77
    0 0 -10 273.5
    0 0 10 267.69
    0 0 11 0.71
    0 0 -11 0.17
    0 0 -11 0.47
    0 0 11 1.4
    0 0 -12 45.19
    0 0 12 46.48
    0 0 -12 49.87
    0 0 12 45.53
    0 0 -13 0.35
    0 0 13 1.77
    0 0 -13 1.52
    0 0 13 0.46
    0 0 14 1.67
    0 0 -14 0.92
    0 0 14 2.7
    0 0 15 1.57
    0 0 -15 0.83
    0 0 15 1.49
    0 0 -16 105.88
    0 0 16 99.74
    0 0 16 103.02
    0 0 17 0.26
    0 0 -17 0.55
    0 0 17 1.17
    0 0 -18 4.9
    0 0 18 4.83
    0 0 18 3.3
    0 0 -19 -0.87
    0 0 19 1.37
    0 0 -20 31.98
    0 0 20 32.95
    0 -1 0 0.14
    0 1 0 0.22
    0 1 0 0.25
    0 1 -1 2873.43
    0 -1 1 2848.4
    0 -1 -1 2951.32
    0 1 -2 381.51
    0 1 -2 370.95
    0 1 2 354.2
    0 -1 2 356.16
    0 1 3 1032.35
    0 -1 3 1040.99
    0 1 -3 1066.96
    0 1 -3 1039.53
    0 -1 -3 1089.99
    0 -1 4 187.32
    0 1 -4 184.82
    0 -1 -4 185.54
    0 1 4 170.01
    0 1 -4 180.59
    0 -1 5 8.46
    0 -1 -5 10.71
    0 1 -5 8.29
    0 1 -5 9.64
    0 1 5 10.54
    0 -1 6 82.46
    0 1 6 78.15
    0 1 -6 79.61
    0 -1 -6 85.75
    0 -1 6 84.21
    0 1 -6 85.03
    0 1 -7 279.24
    0 -1 7 286.17
    0 1 7 266.81
    0 1 -7 271.61
    0 -1 7 276.86
    0 -1 -7 274.79
    0 1 -8 717.83
    0 -1 8 758.39
    0 -1 -8 732
    0 -1 8 743.58
    0 1 8 733.93
    0 1 -8 735.78
    0 -1 -9 1.03
    0 -1 -9 1.58
    0 -1 9 1.34
    0 1 9 1.91
    0 -1 9 1.1
    0 1 -9 1.29
    0 1 -9 1.01
    0 1 -10 143.88
    0 -1 10 151.79
    0 -1 -10 138.76
    0 1 10 143.7
    0 -1 10 144.06
    0 1 -10 145.89
    0 -1 -10 144.23
    0 1 -11 85.92
    0 -1 11 88.11
    0 -1 -11 93.53
    0 -1 -11 84.59
    0 -1 11 82.57
    0 1 -11 88.62
    0 1 11 79.02
    0 1 -12 77.7
    0 -1 -12 79.61
    0 -1 12 77.53
    0 -1 12 86.67
    0 1 -12 75.41
    0 -1 -12 77.12
    0 1 12 78.54
    0 1 -13 3.21
    0 1 -13 2.9
    0 -1 -13 3.95
    0 1 13 5.45
    0 -1 13 4.93
    0 -1 -13 6.09
    0 -1 13 3.71
    0 -1 -14 85.42
    0 1 -14 93.42
    0 1 -14 97.86
    0 -1 14 105.43
    0 -1 -14 95.73
    0 -1 14 101.54
    0 1 14 101.15
    0 1 15 38.33
    0 1 -15 40.34
    0 -1 -15 35.55
    0 -1 15 35.67
    0 -1 15 35.47
    0 -1 16 67.45
    0 1 16 68.74
    0 1 -16 63.99
    0 -1 -16 73.67
    0 -1 16 59.96
    0 -1 -17 27.16
    0 -1 17 29.16
    0 1 -17 30.52
    0 1 17 31.87
    0 -1 17 27.99
    0 1 -18 12.44
    0 -1 18 8.31
    0 1 18 13.88
    0 -1 18 9.59
    0 -1 -18 11.65
    0 -1 19 18.59
    0 -1 -19 20.22
    0 -1 19 15.44
    0 1 -19 21.83
    0 1 19 15.07
    0 1 20 3.06
    0 1 -20 4.1
    0 -1 -20 3.36
    0 -1 20 3.63
    0 -1 20 2.67
    0 2 0 1416.66
    0 -2 0 1425.96
    0 2 0 1410.17
    0 2 -1 729.49
    0 2 -1 742.12
    0 -2 1 740.57
    0 2 1 714.51
    0 2 1 713.03
    0 -2 -1 736.7
    0 2 -2 346.93
    0 2 -2 365.13
    0 -2 2 346.97
    0 -2 -2 336.83
    0 2 -3 3.65
    0 2 3 4.03
    0 -2 3 2.76
    0 -2 -3 2.63
    0 -2 3 2.59
    0 -2 4 265.93
    0 2 4 275.23
    0 -2 4 273.28
    0 2 -5 347.9
    0 -2 -5 330.14
    0 -2 5 336.57
    0 2 -5 327.19
    0 2 5 348.91
    0 -2 -6 96.64
    0 2 6 89.61
    0 2 -6 90.2
    0 2 -6 96.55
    0 -2 6 98.05
    0 2 -7 0.11
    0 2 -7 0.44
    0 -2 -7 1.5
    0 -2 7 1.29
    0 2 7 0.23
    0 2 8 182.17
    0 2 -8 183.85
    0 2 -8 186.05
    0 -2 8 186.6
    0 -2 -8 183.42
    0 -2 9 211.09
    0 2 9 192.28
    0 -2 -9 206.84
    0 2 -9 201.28
    0 2 -9 195.09
    0 -2 9 207.21
    0 2 -10 31.87
    0 -2 10 27.28
    0 -2 10 31.18
    0 2 -10 29.1
    0 2 10 29.08
    0 -2 -10 30.43
    0 2 -11 71.8
    0 -2 11 54.11
    0 2 11 60.77
    0 -2 -11 59.9
    0 2 -11 60.42
    0 -2 11 72.43
    0 -2 12 63.61
    0 2 -12 66.71
    0 -2 12 68.22
    0 -2 -12 71.9
    0 2 12 69.95
    0 2 -12 67.65
    0 2 -13 0.54
    0 -2 -13 1.38
    0 -2 13 0.98
    0 -2 13 1.08
    0 -2 -13 0.23
    0 2 13 0.36
    0 2 -13 1.91
    0 -2 14 25.24
    0 -2 -14 16.09
    0 -2 14 14.89
    0 2 14 15.88
    0 2 -14 20.7
    0 -2 -14 17.61
    0 2 -14 20.35
    0 -2 15 10.56
    0 -2 15 10.76
    0 2 -15 10.23
    0 2 -15 8.08
    0 2 15 12.34
    0 -2 -15 9.61
    0 -2 -15 11.38
    0 2 16 4.43
    0 2 -16 3.97
    0 -2 16 4.96
    0 -2 -16 5.98
    0 -2 16 8.12
    0 2 -16 5.76
    0 -2 -17 14.24
    0 2 17 9.64
    0 -2 17 16.89
    0 -2 17 18.76
    0 2 -17 13.71
    0 -2 18 56.99
    0 2 -18 51.66
    0 -2 -18 57.8
    0 -2 18 58.49
    0 2 18 49.6
    0 -2 19 2.3
    0 2 -19 2.23
    0 -2 19 1.38
    0 2 19 0.25
    0 -2 -19 4.46
    0 3 0 0.37
    0 3 0 0.32
    0 -3 0 -0.08
    0 -3 -1 71.24
    0 3 -1 71.05
    0 3 1 75.01
    0 -3 1 82.73
    0 3 1 69.41
    0 3 -1 77.01
    0 -3 -2 305.24
    0 3 -2 318.18
    0 -3 2 311.12
    0 3 2 292.95
    0 3 2 320.59
    0 -3 3 26.81
    0 3 3 29.49
    0 3 -3 29.82
    0 -3 3 28.38
    0 -3 -3 27.86
    0 3 -3 29.78
    0 -3 4 290.75
    0 -3 -4 260.25
    0 3 -4 287.34
    0 -3 4 262.73
    0 3 -5 52.37
    0 -3 -5 42.46
    0 -3 5 47.81
    0 -3 5 51.64
    0 -3 6 62.7
    0 3 6 61.18
    0 -3 6 66.49
    0 3 -6 66.53
    0 -3 -6 57.57
    0 -3 7 458.91
    0 3 -7 458.79
    0 -3 7 480.52
    0 -3 -7 448.87
    0 3 7 435.1
    0 -3 -8 216.24
    0 3 -8 238.58
    0 -3 8 218.15
    0 -3 8 238.63
    0 3 8 228.25
    0 3 -9 50.96
    0 3 -9 54.1
    0 -3 -9 45.31
    0 3 9 43.31
    0 -3 9 52.66
    0 -3 9 53.74
    0 -3 10 1.1
    0 3 -10 1.55
    0 -3 -10 4.94
    0 3 -10 2.75
    0 3 10 3.78
    0 -3 10 4.14
    0 3 -11 25.93
    0 -3 11 28.63
    0 3 -11 25.48
    0 -3 -11 25.92
    0 3 11 26.67
    0 -3 11 24.64
    0 3 12 70.31
    0 3 -12 58.49
    0 3 -12 77.43
    0 -3 -12 71.9
    0 -3 12 72.44
    0 -3 12 69.99
    0 3 -13 6.3
    0 -3 13 8.71
    0 3 -13 4.05
    0 -3 13 8.33
    0 3 13 3.64
    0 -3 -13 5.54
    0 3 -14 15.42
    0 3 14 13.76
    0 -3 14 17.9
    0 -3 -14 18.4
    0 -3 14 14.13
    0 3 -14 16.77
    0 3 -15 79.96
    0 -3 -15 82.22
    0 3 -15 78.97
    0 3 15 77.01
    0 -3 15 99.7
    0 -3 -15 73.89
    0 -3 15 87.42
    0 3 16 18.85
    0 3 -16 18.89
    0 -3 16 22.08
    0 3 -16 17.68
    0 -3 -16 21.89
    0 -3 16 15.6
    0 -3 17 6.47
    0 3 -17 4.55
    0 -3 -17 6.47
    0 3 -17 7.65
    0 -3 17 8.31
    0 3 17 7.29
    0 -3 -18 2.63
    0 3 -18 -0.29
    0 3 18 1.17
    0 -3 18 1.87
    0 3 -18 0.31
    0 -3 18 1.99
    0 4 0 233.21
    0 -4 0 225.09
    0 -4 1 34.37
    0 4 1 35.78
    0 -4 -1 36.67
    0 4 -1 34.71
    0 -4 -2 28.79
    0 4 -2 30.31
    0 4 2 23.19
    0 -4 2 32.04
    0 4 -3 38.78
    0 4 3 33.89
    0 4 3 27.22
    0 -4 3 28.77
    0 -4 3 32.58
    0 -4 -3 29.79
    0 -4 4 29.81
    0 -4 -4 30.27
    0 4 -4 36.82
    0 -4 4 35.39
    0 4 4 33.55
    0 4 4 31.93
    0 -4 -5 48.96
    0 -4 5 55.02
    0 -4 5 58.74
    0 4 -5 57.02
    0 4 5 51.49
    0 -4 6 14.9
    0 -4 6 16.82
    0 4 -6 18.17
    0 4 6 15.66
    0 -4 -6 18.94
    0 -4 -7 139.78
    0 -4 7 135.01
    0 -4 -7 127.08
    0 4 -7 149.46
    0 -4 7 132.05
    0 -4 -8 9.31
    0 -4 8 7.78
    0 -4 8 6.77
    0 4 -8 7.08
    0 4 9 245.71
    0 -4 -9 234.57
    0 4 -9 244.97
    0 -4 9 226.27
    0 -4 9 227.8
    0 -4 -10 4.02
    0 -4 10 5.3
    0 -4 10 5.91
    0 4 10 6.55
    0 4 -10 7.13
    0 4 -11 40.09
    0 -4 11 43.4
    0 4 11 43.42
    0 -4 11 39.47
    0 -4 -11 39.38
    0 4 12 7.45
    0 -4 12 8.71
    0 -4 12 6.12
    0 -4 -12 12.48
    0 4 -12 8.13
    0 -4 13 1.47
    0 -4 -13 5.05
    0 -4 13 1.19
    0 4 -13 1.51
    0 4 13 1.64
    0 -4 14 17.73
    0 -4 14 24.4
    0 4 14 14.33
    0 -4 -14 19.03
    0 -4 15 8.12
    0 -4 -15 4.23
    0 -4 15 7.03
    0 4 15 5.15
    0 -4 16 0.69
    0 4 16 0.18
    0 -4 16 0.19
    0 -4 -16 2.5
    0 -5 0 0.52
    0 -5 -1 30.88
    0 -5 1 24.66
    0 -5 -2 0.93
    0 -5 2 1.57
    0 -5 3 22.51
    0 -5 -3 28.79
    0 -5 4 0.18
    0 -5 5 41.16
    0 -5 6 161.87
    0 -5 7 19.8
    0 -5 -8 33.84
    0 -5 8 39.97
    0 -5 -9 3.51
    0 -5 9 6.24
    0 -5 10 81.86
    0 -5 -10 76.57
    0 -5 -11 4.46
    0 -5 11 0.11
    0 -5 -12 2.61
    0 -5 12 2.11
    0 -5 -13 0.88
    0 -5 13 1.75
    0 -6 0 13.35
    0 -6 1 0
    0 -6 2 1.78
    0 -6 3 2.67
    0 -6 4 13.72
    0 -6 5 14.16
    0 -6 6 6.32
    0 -6 7 11.23
    0 -6 8 22.59
    0 -6 -8 32.78
    0 -6 9 1.95
    0 -6 -9 1.24
    1 0 -21 7.69
    -1 0 21 3.46
    1 0 -20 1.52
    -1 0 20 0.54
    1 0 -19 10.19
    -1 0 19 9.15
    -1 0 18 1.01
    1 0 -18 1.02
    1 0 -17 111.23
    1 0 -17 117.13
    -1 0 17 128.08
    1 0 -16 0.64
    -1 0 16 1.27
    1 0 -16 0.1
    1 0 -15 155.77
    1 0 -15 127.73
    -1 0 15 151.51
    -1 0 15 151.31
    -1 0 14 -0.08
    1 0 -14 0.05
    1 0 -14 1.15
    -1 0 14 0.17
    1 0 -13 30.1
    -1 0 13 33.93
    1 0 -13 27.99
    -1 0 13 28.85
    1 0 -12 0.81
    -1 0 12 0.39
    1 0 -12 1.02
    1 0 -12 -0.07
    -1 0 12 0.85
    -1 0 11 14.58
    1 0 -11 13.27
    1 0 -11 10.74
    1 0 -11 12.45
    -1 0 11 15.79
    -1 0 10 1.57
    1 0 -10 0.15
    -1 0 10 0.77
    1 0 -10 0.07
    1 0 -10 0.26
    1 0 -9 188.29
    -1 0 9 203.27
    1 0 -9 204.85
    -1 0 9 190.42
    1 0 -9 191.83
    -1 0 8 0.94
    1 0 -8 -0.09
    -1 0 8 0.92
    1 0 -8 0.31
    1 0 -8 -0.24
    1 0 -7 1322.98
    1 0 -7 1299.61
    -1 0 7 1243.81
    1 0 -7 1303.29
    -1 0 7 1330.97
    1 0 -6 0.26
    1 0 -6 0.2
    1 0 -6 0.14
    -1 0 6 0.6
    1 0 -5 9712.68
    -1 0 5 9999
    1 0 -5 9793.66
    1 0 -4 -0.02
    1 0 -4 0.07
    -1 0 4 0.39
    1 0 -3 4280.8
    -1 0 3 4345.68
    1 0 -2 0.26
    -1 0 2 0.04
    -1 0 1 101.58
    1 0 -1 100.5
    -1 0 1 104.5
    -1 0 0 -0.04
    1 0 0 0.35
    -1 0 0 0.54
    -1 0 0 0.21
    -1 0 -1 487.5
    -1 0 -1 483.97
    -1 0 -2 0.38
    -1 0 -2 0.3
    1 0 2 0.86
    1 0 2 0.01
    -1 0 -3 1066.83
    1 0 3 1084.6
    -1 0 -3 1090.07
    1 0 3 1072.48
    -1 0 -4 0.3
    1 0 4 0.32
    -1 0 -4 0.75
    1 0 4 0.06
    1 0 5 407.45
    1 0 5 407.1
    -1 0 -5 403.88
    -1 0 -5 395.37
    1 0 6 0.63
    1 0 6 0.37
    -1 0 -6 0.69
    -1 0 -6 0.39
    1 0 7 216.79
    -1 0 -7 209.09
    -1 0 -7 218.13
    1 0 7 230.18
    1 0 8 -0.07
    -1 0 -8 -0.07
    -1 0 -8 0.61
    1 0 8 0.11
    1 0 9 804.97
    1 0 9 786.24
    -1 0 -9 778.39
    -1 0 -9 770.49
    -1 0 -10 0.88
    1 0 10 -0.23
    1 0 10 0.3
    -1 0 -10 -0.41
    1 0 11 7.68
    -1 0 -11 10.17
    -1 0 -11 10.04
    1 0 11 9.56
    1 0 12 0.05
    -1 0 -12 0.68
    1 0 12 0.02
    -1 0 -12 1.61
    -1 0 -13 236.06
    -1 0 -13 231.57
    1 0 13 229.29
    1 0 13 218.02
    1 0 14 0.34
    -1 0 -14 1.68
    -1 0 -14 0.58
    1 0 14 1.09
    1 0 15 43.62
    1 0 15 39.71
    -1 0 -15 47.03
    -1 0 -15 43.64
    -1 0 -16 -0.38
    1 0 16 1.47
    1 0 17 26.58
    -1 0 -17 29.76
    -1 0 -18 0.52
    1 0 18 -0.15
    -1 0 -19 3.52
    1 0 19 6.57
    1 0 20 0.58
    -1 0 -20 1.58
    -1 -1 20 11.58
    -1 1 20 5.45
    1 1 -20 6.06
    -1 -1 20 7.99
    1 -1 -20 8.63
    1 1 -19 5.35
    -1 1 19 2.84
    -1 -1 19 7.27
    1 1 -19 5.53
    1 -1 -19 6.26
    -1 -1 19 5.68
    1 1 -18 3.45
    -1 -1 18 0.62
    1 1 -18 0.6
    1 -1 -18 3.2
    -1 -1 18 4.31
    -1 1 18 2.26
    1 -1 -17 1.16
    1 1 -17 1.71
    -1 1 17 2.83
    1 1 -17 1.55
    -1 -1 17 1.41
    -1 -1 17 1.88
    1 -1 -16 38.62
    1 1 -16 35.8
    -1 -1 16 44.44
    -1 -1 16 32.73
    -1 1 16 38.63
    1 1 -16 42.22
    -1 1 15 16.06
    -1 -1 15 13.43
    1 -1 -15 15.52
    -1 -1 15 11.57
    1 1 -15 11.58
    1 1 -15 13.61
    -1 1 14 11.39
    -1 -1 14 14.69
    -1 -1 14 15.51
    1 1 -14 15.86
    1 1 -14 15.16
    1 -1 -14 11.45
    1 -1 -13 48.54
    -1 -1 13 53.5
    1 1 -13 46.23
    -1 -1 13 51.73
    -1 1 13 55.06
    1 -1 -13 47.49
    1 1 -13 46.73
    -1 -1 12 13.29
    -1 1 12 12.71
    1 -1 -12 13.33
    -1 -1 12 12.75
    1 1 -12 11.28
    1 1 -12 14.19
    1 -1 -12 10.28
    1 -1 -12 8.66
    1 1 -11 127.37
    -1 1 11 124.25
    1 -1 -11 133.7
    -1 -1 11 132.97
    -1 -1 11 135.77
    1 -1 -11 134.33
    1 1 -11 125.63
    1 -1 -10 148.71
    -1 -1 10 155.17
    -1 -1 10 149.1
    1 1 -10 155.28
    1 1 -10 152.04
    -1 1 10 152.46
    1 -1 -10 143.59
    1 -1 -9 66.13
    1 -1 -9 68.45
    1 1 -9 69.37
    -1 -1 9 69.36
    -1 -1 9 69.98
    1 1 -9 70.9
    -1 -1 8 1395.36
    1 1 -8 1412.49
    1 -1 -8 1419.04
    1 -1 -8 1395.09
    1 1 -8 1381.2
    1 -1 -7 94.69
    1 1 -7 98.68
    1 1 -7 90.79
    -1 -1 7 101.3
    1 -1 -7 99.17
    1 -1 -6 427.19
    -1 -1 6 428.2
    1 1 -6 409.58
    1 -1 -6 428.96
    1 1 -6 430.47
    1 -1 -5 1061.16
    -1 -1 5 1100.45
    1 1 -5 1074.72
    1 -1 -5 1071.67
    1 1 -5 1066.33
    -1 -1 4 3853.82
    -1 -1 4 3948.38
    1 1 -4 3881.53
    1 -1 -4 3898.58
    1 1 -4 3852.41
    -1 -1 3 672.84
    -1 -1 3 675.91
    1 -1 -3 703.14
    1 1 -3 686.98
    1 1 -2 40.81
    -1 -1 2 44.73
    -1 -1 2 39.88
    -1 1 2 43.76
    1 -1 -2 45.71
    -1 -1 2 44.39
    -1 1 1 3558.93
    1 1 -1 3575.79
    1 1 0 334.3
    -1 1 0 343.63
    1 1 1 4321.9
    -1 -1 -1 4120.79
    -1 1 -1 4274.51
    1 1 2 2121.65
    1 -1 2 2071.6
    -1 -1 -2 2067.9
    -1 1 -2 2114.75
    -1 1 -2 2027.18
    -1 1 -3 1002.74
    -1 1 -3 975.14
    1 -1 3 992.57
    -1 -1 -3 996.21
    1 1 3 948.03
    1 1 4 40.44
    -1 1 -4 36.39
    -1 -1 -4 37.3
    1 -1 4 36.27
    1 1 5 45.2
    1 -1 5 38.09
    -1 -1 -5 51.91
    -1 1 -5 43.17
    -1 -1 -5 47.22
    1 -1 6 111.23
    -1 -1 -6 120.24
    -1 1 -6 117.82
    1 1 6 122.52
    -1 -1 -6 121.79
    1 -1 7 23.38
    -1 1 -7 19.56
    -1 -1 -7 21.08
    1 1 7 25.13
    -1 1 -7 25.38
    -1 -1 -7 25.4
    -1 -1 -8 136.34
    -1 1 -8 142.23
    -1 1 -8 144.2
    1 -1 8 134.25
    1 1 8 132.98
    -1 -1 -8 136.87
    -1 1 -9 538.86
    -1 1 -9 510.67
    1 -1 9 519.12
    1 1 9 508.88
    1 1 9 523.76
    -1 -1 -9 515.7
    -1 -1 -9 532.04
    -1 1 -10 141.53
    -1 -1 -10 147.68
    1 -1 10 135.87
    1 1 10 135.15
    1 -1 10 139.26
    -1 -1 -10 158.13
    -1 1 -10 146.85
    1 -1 11 180.63
    -1 1 -11 173.15
    -1 1 -11 170.1
    1 -1 11 181.37
    -1 -1 -11 186.05
    -1 -1 -11 169.7
    1 1 11 178.5
    -1 -1 -12 147.83
    -1 1 -12 151.17
    1 1 12 146.41
    -1 1 -12 149.98
    1 -1 12 144.02
    -1 -1 -12 153.68
    1 -1 12 162.32
    -1 -1 -13 -0.31
    1 -1 13 1.22
    1 -1 13 0.8
    -1 1 -13 1.33
    1 1 13 0.7
    -1 -1 -13 0.18
    -1 1 -13 0.48
    -1 1 -14 63.89
    -1 -1 -14 63.12
    1 1 14 67.72
    1 -1 14 67.52
    1 -1 14 64.56
    -1 -1 -14 61.3
    -1 1 -15 4.21
    1 -1 15 7.36
    -1 -1 -15 6.23
    -1 -1 -15 8.36
    1 1 15 8.66
    1 -1 15 7.97
    1 1 16 5.77
    1 -1 16 4.03
    -1 1 -16 4.28
    -1 -1 -16 5.89
    1 -1 16 5.27
    -1 -1 -16 4.83
    1 1 17 88.76
    -1 1 -17 86.98
    -1 -1 -17 85.73
    1 -1 17 91.62
    1 -1 17 99.88
    1 -1 18 -0.7
    1 -1 18 2.92
    1 1 18 0.56
    -1 1 -18 2.36
    -1 -1 -18 -0.34
    1 1 19 4.23
    -1 1 -19 2.26
    1 -1 19 2.71
    -1 -1 -19 4.26
    1 2 -20 1.21
    -1 2 20 2.47
    1 -2 -20 2.44
    -1 -2 20 1.9
    -1 -2 20 0.17
    1 2 -20 1.13
    -1 2 19 3.48
    1 -2 -19 1.37
    -1 -2 19 1.97
    -1 -2 19 1.6
    1 2 -19 3.41
    1 2 -19 2.02
    1 2 -18 1.07
    -1 -2 18 -0.12
    1 -2 -18 -0.09
    -1 -2 18 -0.29
    1 2 -18 -0.33
    -1 2 18 1.83
    -1 2 17 39.83
    1 2 -17 34.71
    -1 -2 17 34.59
    1 2 -17 34.09
    1 -2 -17 37.78
    -1 -2 17 34.66
    -1 2 16 22.88
    1 2 -16 19.86
    -1 -2 16 18.12
    1 -2 -16 20.44
    -1 -2 16 18.5
    1 2 -16 16.96
    -1 2 15 102.83
    -1 -2 15 103.58
    1 2 -15 99.64
    1 2 -15 111.26
    -1 -2 15 105.83
    1 -2 -15 109.48
    -1 -2 14 42.72
    -1 2 14 47.65
    1 -2 -14 36.79
    1 2 -14 35.45
    1 2 -14 39.78
    -1 -2 14 47.38
    -1 -2 13 24.32
    1 2 -13 21.82
    -1 -2 13 26.59
    1 2 -13 26.51
    -1 2 13 20
    1 -2 -13 20.5
    -1 -2 12 12.49
    -1 -2 12 12.89
    -1 2 12 12.13
    1 2 -12 13.89
    1 -2 -12 10.73
    1 2 -12 12.22
    1 2 -11 0.19
    -1 -2 11 1.04
    1 2 -11 0.92
    -1 2 11 0.94
    1 -2 -11 0.24
    -1 -2 11 0.2
    1 2 -10 112.49
    -1 2 10 112.26
    1 -2 -10 108.2
    -1 -2 10 108.29
    -1 -2 10 120.76
    1 2 -10 105.99
    1 2 -9 403.33
    1 -2 -9 395.84
    -1 -2 9 401.64
    -1 2 9 404.01
    1 2 -9 419.73
    1 2 -8 74.12
    1 2 -8 74.49
    1 -2 -8 72.42
    -1 2 8 75.35
    -1 -2 8 69.49
    -1 -2 7 12.07
    1 2 -7 13.89
    -1 -2 7 13.38
    -1 2 7 12.41
    1 -2 -7 10.63
    1 2 -7 11.13
    1 -2 -6 167.8
    -1 2 6 183.64
    -1 -2 6 167.77
    1 2 -6 165.68
    -1 -2 6 172.29
    -1 2 5 0.63
    1 2 -5 1.01
    -1 -2 5 0.82
    -1 -2 5 0.76
    1 2 -4 1061.19
    -1 -2 4 1062.22
    -1 -2 4 1060.54
    1 2 -3 292.13
    -1 -2 3 300.73
    -1 -2 3 295.5
    -1 2 3 280.84
    -1 -2 2 68.47
    1 2 -2 71.38
    -1 -2 2 69.75
    -1 2 2 64.31
    1 -2 -1 782.75
    -1 -2 1 850.65
    -1 2 1 806.26
    -1 -2 1 843.35
    1 2 -1 805.11
    1 -2 0 249.48
    1 2 0 262.29
    -1 2 0 262.22
    -1 -2 0 274.42
    -1 2 -1 981.91
    -1 2 -1 986.94
    1 2 1 992.1
    -1 -2 -1 1014.54
    1 2 2 6.33
    -1 2 -2 9.11
    -1 2 -2 7.81
    -1 -2 -2 7.64
    1 2 2 8.1
    -1 -2 -3 1494.03
    -1 2 -3 1462.45
    -1 -2 -3 1513.98
    -1 2 -3 1473.57
    1 -2 3 1427.73
    1 2 3 1508.68
    1 2 4 56.71
    1 -2 4 46.62
    -1 -2 -4 51.73
    -1 2 -4 46.95
    -1 2 -4 52.97
    -1 2 -4 49.59
    -1 -2 -4 55.23
    -1 2 -5 35.97
    1 -2 5 35.97
    1 2 5 37.01
    1 -2 5 40.15
    -1 2 -5 35.13
    -1 -2 -5 31.15
    -1 -2 -5 32.36
    -1 2 -6 21.09
    -1 2 -6 16.45
    1 2 6 21.13
    1 -2 6 20.7
    1 -2 6 21.86
    -1 -2 -6 21.97
    1 -2 7 318.07
    1 -2 7 320.12
    -1 2 -7 311.81
    -1 2 -7 304.44
    -1 -2 -7 310.45
    1 2 7 312.05
    -1 2 -8 110.77
    1 2 8 103.5
    -1 2 -8 110.72
    -1 -2 -8 113.74
    1 -2 8 111.61
    1 -2 8 114.71
    -1 -2 -9 67.21
    1 -2 9 65.93
    -1 2 -9 72.53
    1 -2 9 63.17
    1 2 9 61.74
    1 2 10 -0.13
    -1 -2 -10 0.27
    1 -2 10 -0.94
    1 -2 10 0.59
    -1 -2 -10 1.79
    -1 2 -10 0.72
    1 -2 11 62.42
    1 2 11 70.94
    1 -2 11 69.57
    -1 2 -11 65.73
    -1 -2 -11 66.14
    -1 -2 -11 71.54
    1 2 12 4.6
    -1 -2 -12 2.07
    -1 -2 -12 6.25
    1 -2 12 7.69
    1 -2 12 5.05
    -1 2 -12 5.45
    -1 -2 -13 70.41
    1 2 13 74.11
    -1 -2 -13 82.15
    1 -2 13 79.5
    1 -2 13 82.4
    -1 2 -13 78.77
    1 -2 14 5.11
    -1 -2 -14 3.15
    1 2 14 4.84
    -1 2 -14 5.83
    -1 -2 -14 1.54
    1 -2 14 1.92
    1 -2 15 12.51
    -1 -2 -15 14.95
    1 2 15 18.94
    -1 -2 -15 21.45
    1 -2 15 16.08
    -1 2 -15 16.9
    -1 -2 -16 52.88
    1 -2 16 60.61
    1 2 16 53.51
    -1 -2 -16 52.86
    -1 2 -16 58.34
    1 -2 16 60.37
    1 -2 17 51.09
    1 2 17 48.84
    -1 2 -17 57.67
    -1 -2 -17 54.14
    1 -2 17 57.5
    1 -2 18 2.66
    1 2 18 3.43
    1 -2 18 1.99
    -1 -2 -18 0.26
    -1 2 -18 2.62
    1 2 19 2.8
    1 -2 19 3.89
    1 -2 19 3.68
    -1 -2 -19 2.5
    -1 2 -19 2.29
    -1 3 18 5.96
    1 3 -18 2.05
    -1 -3 18 3.35
    -1 -3 18 3.07
    1 3 -18 0.88
    1 -3 -18 2.21
    -1 3 17 6.45
    1 3 -17 5.85
    -1 -3 17 3.14
    1 3 -17 6.25
    -1 -3 17 2.16
    1 -3 -17 2.01
    1 -3 -16 15.92
    -1 -3 16 13.01
    1 3 -16 11.89
    1 3 -16 11.78
    -1 3 16 15.4
    -1 -3 16 11.71
    1 3 -15 72.6
    -1 -3 15 75.27
    -1 -3 15 73.44
    1 3 -15 66.49
    1 -3 -15 60.24
    -1 3 15 59.81
    -1 -3 14 1.45
    1 -3 -14 2.96
    1 3 -14 2.12
    1 3 -14 1.33
    -1 -3 14 0.88
    -1 3 14 0.99
    1 3 -13 1.2
    1 3 -13 1.44
    1 -3 -13 1.11
    -1 -3 13 0.13
    -1 3 13 -0.52
    -1 3 12 1.64
    1 3 -12 2.86
    1 3 -12 -0.07
    1 -3 -12 -0.1
    -1 -3 12 1.35
    -1 -3 12 -0.09
    -1 -3 11 27.27
    -1 3 11 23.42
    -1 -3 11 24.58
    1 -3 -11 24.21
    1 3 -11 22.42
    1 3 -11 22.6
    -1 -3 10 43.48
    1 -3 -10 46.42
    1 3 -10 36.79
    -1 -3 10 44.93
    -1 -3 9 373.03
    -1 3 9 366.93
    1 -3 -9 352.41
    -1 -3 9 350.68
    1 3 -9 364.84
    1 -3 -8 2.51
    -1 -3 8 1.72
    1 3 -8 3.18
    -1 -3 8 3.07
    -1 3 8 1.72
    -1 -3 7 1.08
    -1 -3 7 1.35
    1 3 -7 0.69
    -1 3 7 1.23
    1 3 -6 7.06
    -1 -3 6 5.51
    -1 -3 6 7.64
    -1 -3 5 176.16
    -1 -3 5 160.57
    1 3 -5 165.58
    1 -3 -4 11.08
    -1 3 4 11.07
    -1 -3 4 12.09
    -1 -3 4 10.03
    1 3 -4 14.61
    1 3 -3 304.3
    -1 -3 3 301
    1 -3 -3 264.3
    -1 3 3 290.18
    -1 -3 3 286.01
    -1 3 3 273.87
    1 -3 -2 12.69
    -1 3 2 10.17
    -1 3 2 9.58
    1 3 -2 10.83
    -1 -3 2 14.51
    -1 -3 2 12.64
    1 3 -1 657.28
    -1 -3 1 659.3
    1 -3 -1 666.37
    -1 -3 1 680.19
    -1 3 1 652.39
    -1 3 1 640.02
    1 3 0 22.99
    -1 -3 0 23.97
    1 -3 0 29.69
    1 3 0 24.01
    -1 3 0 20.6
    -1 3 0 27.9
    1 -3 1 70.18
    -1 3 -1 69.45
    -1 3 -1 79.42
    -1 -3 -1 73.09
    1 3 1 69.5
    -1 3 -2 279.19
    -1 -3 -2 254.4
    -1 3 -2 256.65
    1 -3 2 259.99
    1 -3 3 9.06
    1 3 3 8.48
    -1 3 -3 6.23
    -1 3 -3 8.65
    -1 -3 -3 8.78
    -1 -3 -4 221.49
    -1 3 -4 242.97
    -1 3 -4 239.86
    1 -3 4 222.84
    1 3 4 226.17
    1 -3 4 222.87
    1 3 5 74.14
    -1 3 -5 68.77
    1 -3 5 77.47
    -1 -3 -5 74.51
    -1 3 -5 71.59
    1 -3 5 64.94
    -1 -3 -5 71.12
    -1 3 -6 0.46
    -1 -3 -6 0.65
    1 -3 6 0.87
    1 -3 6 0.9
    -1 -3 -6 1.13
    1 3 6 0.5
    1 -3 7 40.27
    1 3 7 42.03
    -1 3 -7 41.67
    1 -3 7 37.58
    -1 -3 -7 48.87
    -1 3 -8 10.39
    1 3 8 11
    1 -3 8 13.04
    -1 -3 -8 10.46
    1 -3 8 13.49
    -1 3 -8 11.52
    -1 3 -9 28.89
    -1 -3 -9 28.88
    1 3 9 25.68
    1 -3 9 26.89
    1 -3 9 29.35
    -1 3 -9 22.84
    -1 3 -10 55.85
    1 -3 10 61.18
    1 -3 10 57.1
    -1 3 -10 62.68
    -1 -3 -10 66.22
    1 3 10 56.3
    1 3 11 13.65
    -1 3 -11 11.03
    1 -3 11 13.22
    -1 -3 -11 14.41
    1 -3 11 14.08
    -1 3 -11 12.14
    1 3 12 -0.55
    1 -3 12 0.8
    -1 3 -12 0.68
    1 -3 12 0.56
    -1 -3 -12 0.42
    -1 3 -13 0.89
    -1 -3 -13 1.48
    1 -3 13 0.47
    1 3 13 2.24
    1 -3 13 0.07
    -1 -3 -13 0.5
    -1 -3 -14 16.37
    -1 3 -14 14.89
    -1 -3 -14 18.54
    1 -3 14 19.28
    1 -3 14 10.94
    1 3 14 14.89
    -1 3 -15 34.27
    1 -3 15 30.47
    -1 -3 -15 32.59
    1 -3 15 32.71
    1 3 15 30.47
    -1 -3 -15 30.09
    -1 -3 -16 40.4
    1 3 16 39.07
    -1 3 -16 43.75
    -1 -3 -16 40.31
    1 -3 16 45.81
    1 -3 16 44.02
    1 3 17 7.42
    1 -3 17 11.71
    -1 3 -17 11.14
    1 -3 17 12.69
    -1 -3 -17 11.12
    -1 -3 -17 12.89
    1 -4 -16 3.82
    -1 4 16 8.24
    -1 -4 16 4.37
    -1 -4 16 6.92
    1 4 -16 6.67
    1 4 -15 11.57
    1 -4 -15 12.3
    -1 -4 15 11.48
    -1 4 15 10.14
    -1 -4 15 10.02
    -1 -4 14 103.11
    1 4 -14 100.8
    -1 4 14 92.58
    1 -4 -14 90.22
    -1 -4 14 105.07
    1 -4 -13 3.93
    1 4 -13 4.58
    -1 4 13 1.72
    -1 -4 13 5.11
    -1 -4 13 2.85
    -1 -4 12 43.8
    -1 4 12 45.75
    -1 -4 12 45.23
    1 -4 -12 44.43
    1 4 -12 42.75
    -1 -4 11 4.72
    -1 4 11 3.2
    -1 -4 11 6.42
    1 -4 -11 3.27
    1 4 -11 2.47
    -1 -4 10 1.01
    1 4 -10 0.27
    1 -4 -10 0.73
    -1 -4 10 0.77
    1 -4 -9 9.09
    1 4 -9 8.17
    -1 -4 9 8.86
    -1 -4 9 8.57
    -1 -4 8 148.04
    -1 -4 8 141.26
    -1 -4 7 18.08
    1 4 -7 13.99
    -1 -4 7 15.07
    -1 4 7 13
    1 -4 -7 18.2
    1 -4 -6 0.75
    1 4 -6 0.66
    -1 -4 6 -0.44
    -1 -4 6 0.39
    -1 4 6 0.07
    1 -4 -5 3.43
    1 4 -5 4.46
    -1 -4 5 2.7
    -1 4 5 3.71
    -1 -4 5 3.45
    1 -4 -4 7.88
    1 4 -4 8.53
    -1 4 4 7.09
    -1 -4 4 5.9
    -1 -4 3 41.17
    1 -4 -3 43.82
    -1 4 3 48.79
    1 4 -3 41.25
    -1 4 2 44.01
    -1 -4 2 50.11
    1 4 -2 40.52
    1 -4 -2 40.86
    1 4 -1 14.26
    1 -4 -1 14.57
    -1 4 1 12.3
    -1 -4 1 14.98
    1 4 0 23.81
    -1 4 0 20.03
    -1 -4 0 26.29
    1 -4 0 23.52
    1 -4 1 105.18
    -1 4 -1 94.82
    1 4 1 93.62
    -1 -4 -1 96.28
    -1 4 -2 151.82
    1 -4 2 143.37
    -1 -4 -2 148.79
    1 4 2 144.02
    1 -4 3 12.9
    1 4 3 12
    -1 -4 -3 12.61
    1 -4 4 172.78
    1 -4 4 170.07
    1 4 4 168.17
    1 -4 5 48.7
    1 -4 5 44.83
    1 4 5 43.74
    -1 -4 -6 257.19
    1 -4 6 253.51
    1 -4 6 237.25
    1 4 6 241.81
    1 4 7 9.36
    1 -4 7 7.03
    -1 -4 -7 10.15
    1 -4 7 11.13
    -1 -4 -8 115.52
    1 -4 8 116.12
    1 -4 8 114.65
    1 -4 9 32.13
    1 -4 9 29.56
    -1 -4 -9 30.41
    -1 -4 -10 3.41
    1 -4 10 0
    1 -4 10 2.48
    1 -4 11 63.05
    1 -4 11 57.16
    -1 -4 -11 62.47
    -1 -4 -12 27.89
    1 -4 12 27.81
    1 -4 12 23.34
    -1 -4 -13 0.33
    1 -4 13 0.44
    1 -4 14 26.31
    1 -4 14 22.14
    -1 -4 -14 28.66
    1 -4 15 0.96
    -1 -4 -15 -0.06
    1 -4 15 0.74
    1 -5 -13 26.33
    -1 -5 13 28.28
    -1 -5 12 1.95
    1 -5 -12 4.8
    -1 -5 11 12.45
    1 -5 -11 13.29
    -1 -5 10 2.26
    1 -5 -10 2.68
    1 -5 -9 11.01
    -1 -5 9 16.72
    -1 -5 8 55.9
    1 -5 -7 12.76
    -1 -5 7 8.32
    -1 -5 6 1.96
    1 -5 -6 2.18
    1 -5 -5 0.68
    -1 -5 5 4.56
    1 -5 -4 38.25
    -1 -5 4 46.1
    1 -5 -3 2.91
    -1 -5 3 1.55
    1 -5 -2 26.37
    -1 -5 2 22.67
    1 -5 -1 14.02
    -1 -5 1 10.46
    -1 -5 0 59.84
    1 -5 0 53.62
    1 -5 1 59.65
    1 -5 2 1.26
    1 -5 3 204.49
    1 -5 3 214.94
    1 -5 4 17.94
    1 -5 4 15.83
    1 -5 5 66.92
    1 -5 5 65.29
    -1 -5 -6 0.49
    1 -5 6 3.18
    1 -5 6 1.53
    1 -5 7 0.08
    1 -5 7 1.24
    -1 -5 -7 0.28
    -1 -5 -8 8.44
    1 -5 8 10.75
    1 -5 8 12.27
    -1 -5 -9 32.52
    1 -5 9 40.11
    1 -5 9 35.89
    1 -5 10 10.53
    1 -5 10 6.59
    1 -5 11 24.99
    1 -5 11 21.76
    -1 -5 -11 22.85
    -1 -5 -12 2.89
    1 -5 12 3.45
    1 -5 12 3.6
    -1 -6 9 12.64
    1 -6 -9 16.93
    -1 -6 8 14.31
    -1 -6 7 1.13
    -1 -6 6 6.34
    -1 -6 5 19.2
    -1 -6 4 17.72
    1 -6 -3 2.87
    1 -6 -2 4.09
    1 -6 -1 4.69
    1 -6 0 4.71
    1 -6 1 0.1
    1 -6 2 42.36
    1 -6 3 4.52
    1 -6 4 6.84
    1 -6 5 2.3
    1 -6 6 1.77
    -1 -6 -6 2.35
    1 -6 7 11.77
    -1 -6 -7 10.62
    -1 -6 -8 0.2
    1 -6 8 3.19
    2 0 -20 1.1
    -2 0 20 1.14
    2 0 -20 0.86
    2 0 -19 -0.78
    -2 0 19 0.13
    2 0 -19 -1.66
    -2 0 18 1.46
    2 0 -18 0.08
    2 0 -18 1.14
    2 0 -17 -0.23
    -2 0 17 0.53
    2 0 -17 1.65
    2 0 -16 26.92
    -2 0 16 24.01
    2 0 -16 27.7
    -2 0 15 1.1
    2 0 -15 0.43
    2 0 -15 0.67
    2 0 -14 59.92
    2 0 -14 65.77
    -2 0 14 60.69
    2 0 -13 0.4
    2 0 -13 -0.58
    -2 0 12 199.75
    2 0 -12 194.6
    2 0 -11 0.25
    2 0 -11 1.72
    -2 0 11 0.38
    2 0 -10 1129.67
    -2 0 10 1093.68
    2 0 -10 1095.01
    2 0 -9 0.02
    2 0 -9 -0.34
    2 0 -8 626
    2 0 -8 643.5
    2 0 -7 -0.02
    -2 0 7 -0.06
    2 0 -7 0.85
    -2 0 6 151.79
    2 0 -6 164.85
    2 0 -6 168.26
    -2 0 5 0
    2 0 -5 1.11
    -2 0 5 0.18
    2 0 -5 0.23
    2 0 -4 621.79
    -2 0 4 577.16
    2 0 -4 599.04
    -2 0 4 597.42
    -2 0 3 -0.02
    2 0 -3 -0.11
    -2 0 3 0.48
    -2 0 2 1708.1
    -2 0 2 1699.83
    -2 0 1 0.02
    -2 0 1 0.2
    -2 0 1 0.24
    -2 0 0 714.47
    -2 0 0 737.08
    2 0 0 735.96
    2 0 1 0.07
    -2 0 -1 0.17
    -2 0 -2 849.73
    2 0 2 810.89
    -2 0 -2 840.73
    2 0 3 0.23
    2 0 3 0.18
    -2 0 -3 0.27
    -2 0 -3 -0.04
    2 0 4 95.3
    2 0 4 102.05
    -2 0 -4 99.73
    -2 0 -5 0.82
    2 0 5 0.46
    2 0 5 0.2
    -2 0 -5 0.27
    -2 0 -6 429.23
    2 0 6 418.56
    2 0 6 414.04
    -2 0 -6 437.68
    -2 0 -7 -0.05
    2 0 7 0.17
    -2 0 -7 -0.01
    2 0 7 0.18
    -2 0 -8 43.09
    2 0 8 45.14
    2 0 8 47.73
    -2 0 -8 37.18
    2 0 9 0.79
    2 0 9 -0.04
    -2 0 -9 -0.16
    2 0 10 494.6
    -2 0 -10 491.18
    -2 0 -10 485.44
    2 0 10 485.93
    2 0 11 0.12
    2 0 11 0.79
    -2 0 -11 0.45
    -2 0 -11 0.92
    2 0 12 400.87
    2 0 12 396.08
    -2 0 -12 385.26
    -2 0 -12 362.48
    -2 0 -13 1.16
    -2 0 -13 1.82
    2 0 13 0.06
    -2 0 -14 94.19
    2 0 14 96.76
    -2 0 -14 97.58
    2 0 15 0.1
    -2 0 -15 0.81
    -2 0 -15 0.59
    -2 0 -16 30.25
    2 0 16 30.67
    -2 0 -16 27.62
    2 0 17 -0.56
    -2 0 -17 1.64
    2 0 18 3.85
    -2 0 -18 6.02
    2 0 19 -0.37
    -2 0 -19 0.72
    2 1 -20 1.52
    -2 1 20 0.7
    -2 -1 20 0.87
    2 -1 -19 -0.13
    -2 1 19 1.16
    2 1 -19 -0.51
    2 1 -18 67.46
    -2 1 18 61.11
    -2 -1 18 62.97
    -2 -1 18 73.3
    2 -1 -18 59.22
    2 1 -18 64.21
    2 1 -17 3.52
    2 -1 -17 1.67
    -2 1 17 2.36
    -2 -1 17 1.99
    -2 -1 17 2.96
    2 -1 -17 3.22
    2 1 -17 3.28
    2 1 -16 25.91
    2 -1 -16 27.98
    -2 1 16 23.92
    -2 -1 16 19.95
    -2 -1 16 19.97
    2 1 -16 28.61
    2 -1 -16 25.09
    -2 1 15 1.43
    -2 -1 15 0.61
    2 -1 -15 0.44
    2 1 -15 1.13
    2 -1 -15 2.28
    -2 -1 15 1.72
    2 1 -15 0.99
    2 1 -14 166.2
    -2 1 14 171.6
    -2 -1 14 165.35
    2 -1 -14 162.26
    2 1 -14 155.9
    2 -1 -14 170.45
    -2 -1 14 168.33
    2 -1 -13 134.81
    2 1 -13 132.86
    -2 -1 13 135.76
    -2 1 13 122.27
    -2 -1 13 116.38
    2 1 -13 127.73
    2 -1 -13 132.17
    2 -1 -12 313.14
    2 1 -12 311.74
    -2 -1 12 312.76
    -2 1 12 286.9
    2 1 -12 301.2
    2 -1 -12 298.19
    -2 -1 12 278.72
    2 1 -11 171.17
    -2 1 11 157.87
    -2 -1 11 185.36
    -2 -1 11 161.17
    2 -1 -11 162.99
    2 1 -11 168.65
    2 -1 -11 173.67
    2 -1 -10 310.26
    2 -1 -10 307.85
    -2 -1 10 309.29
    -2 -1 10 283.11
    2 1 -10 338.41
    2 1 -10 328.59
    -2 1 10 302.82
    2 -1 -9 708.94
    -2 -1 9 704.38
    -2 -1 9 679.68
    -2 1 9 675.03
    2 -1 -9 693.89
    2 1 -9 717.5
    2 -1 -8 415.81
    2 -1 -8 434.03
    2 1 -8 426.61
    2 -1 -7 62
    -2 -1 7 60.29
    2 1 -7 65.42
    2 -1 -7 64.47
    -2 -1 7 59.49
    2 -1 -6 418.23
    -2 -1 6 408.46
    2 -1 -6 415.05
    -2 -1 6 399.2
    2 1 -6 405.8
    -2 -1 5 157.66
    -2 -1 5 178.91
    -2 1 5 169.41
    2 -1 -5 174.12
    -2 1 5 155.47
    -2 -1 5 173.33
    2 1 -5 174.22
    -2 -1 5 166.75
    -2 -1 4 194.82
    -2 1 4 194.2
    -2 -1 4 195.7
    -2 -1 4 194.25
    -2 -1 4 180.35
    2 -1 -3 1632.04
    -2 -1 3 1606.9
    -2 1 3 1619.12
    -2 -1 3 1589.77
    -2 -1 3 1601.77
    -2 -1 3 1553.02
    -2 -1 2 6.37
    2 -1 -2 5.87
    -2 1 2 5.49
    -2 -1 2 7.63
    2 -1 -1 211.85
    -2 1 1 217.67
    -2 -1 1 211.36
    -2 -1 1 235.85
    -2 -1 1 227.9
    -2 -1 0 2037.76
    -2 1 0 2074.87
    -2 -1 0 2102.34
    2 -1 0 2077.54
    -2 -1 0 2054.02
    -2 -1 -1 20.73
    -2 1 -1 17.91
    2 -1 1 18.88
    2 -1 1 16.62
    -2 -1 -1 20.59
    2 1 1 20.96
    -2 1 -1 23.27
    -2 -1 -1 22.73
    2 -1 2 880.29
    -2 1 -2 856.33
    2 1 2 890.56
    -2 1 -2 915.38
    -2 -1 -2 912.37
    -2 -1 -2 896.51
    -2 1 -3 916.94
    2 -1 3 883.12
    2 -1 3 846.73
    -2 1 -3 852.94
    2 1 3 885.11
    -2 -1 -3 865.24
    2 -1 4 209.19
    2 1 4 208.02
    -2 1 -4 204.35
    -2 -1 -4 214.89
    -2 1 -4 202.12
    2 -1 4 201.13
    -2 -1 -5 485.05
    2 1 5 493.37
    2 -1 5 483.97
    2 1 5 503.26
    -2 1 -5 485.16
    -2 1 -5 530.36
    2 -1 5 479.65
    -2 1 -5 495.63
    -2 -1 -6 0.59
    -2 1 -6 0.3
    -2 -1 -6 0.18
    2 1 6 1.89
    2 1 6 1
    -2 1 -6 0.62
    2 -1 6 1.68
    2 -1 6 0.17
    -2 -1 -7 290.71
    2 1 7 274.92
    2 -1 7 253.17
    -2 -1 -7 271.05
    2 -1 7 271.16
    2 1 7 271.05
    -2 1 -7 262.91
    -2 1 -7 255.69
    -2 -1 -8 12.6
    2 1 8 14.11
    2 -1 8 14.68
    2 -1 8 14
    2 1 8 15.11
    -2 1 -8 14.55
    -2 -1 -8 12.53
    -2 1 -8 12.27
    2 -1 9 193.42
    2 1 9 201.36
    2 -1 9 209.32
    -2 -1 -9 202.85
    -2 1 -9 196.41
    -2 1 -9 190.88
    -2 -1 -9 198.17
    -2 -1 -10 6.01
    -2 -1 -10 6.35
    -2 1 -10 7.92
    2 -1 10 6.09
    2 -1 10 5.67
    2 1 10 7.69
    -2 1 -10 5.87
    2 1 11 0.44
    -2 -1 -11 0.62
    2 -1 11 0.47
    -2 -1 -11 -0.32
    2 -1 11 0.15
    -2 1 -11 0.01
    -2 -1 -12 9.6
    2 -1 12 10.09
    2 -1 12 11.08
    2 1 12 10.7
    -2 -1 -12 13.06
    -2 1 -12 7.1
    -2 1 -12 9.02
    -2 -1 -13 10.53
    2 -1 13 8.37
    -2 -1 -13 12.34
    2 -1 13 11.53
    -2 1 -13 12.4
    2 1 13 7.67
    -2 1 -13 6.91
    -2 -1 -14 27.64
    2 1 14 20.05
    2 -1 14 25.5
    -2 -1 -14 27.01
    2 -1 14 25.23
    -2 1 -14 25.69
    -2 1 -14 20.07
    -2 -1 -15 1.03
    2 -1 15 1.4
    -2 -1 -15 -0.12
    2 1 15 0.76
    2 -1 15 0.34
    -2 1 -15 0.06
    -2 1 -15 0.14
    2 -1 16 20.71
    -2 -1 -16 16.64
    2 1 16 21.7
    -2 -1 -16 24.57
    -2 1 -16 21.06
    -2 -1 -17 -0.17
    -2 1 -17 2.95
    2 1 17 0.87
    2 -1 17 2.12
    -2 -1 -17 2.66
    2 -1 18 -0.51
    2 1 18 0.76
    -2 -1 -18 1.92
    -2 1 -18 1.42
    2 2 -19 1.81
    -2 -2 19 0.95
    -2 2 19 1.3
    -2 -2 19 2.38
    2 -2 -19 1.98
    -2 2 18 2.85
    2 2 -18 3.65
    -2 -2 18 0.97
    -2 -2 18 1.41
    2 -2 -18 2
    2 2 -17 20.63
    2 -2 -17 21.93
    -2 -2 17 19.83
    -2 -2 17 17.98
    -2 2 17 17.12
    -2 2 16 2.11
    2 2 -16 2.36
    -2 -2 16 1.14
    -2 -2 16 0.42
    2 2 -16 0.39
    2 -2 -16 1.02
    -2 2 15 1.57
    2 2 -15 0.43
    -2 -2 15 -0.02
    -2 -2 15 0.76
    2 2 -15 0.53
    2 -2 -15 -0.01
    -2 -2 14 65.32
    -2 -2 14 67.14
    2 -2 -14 66.75
    2 2 -14 68.85
    2 2 -14 67.35
    -2 2 14 53.18
    -2 2 13 0.46
    2 2 -13 3.83
    2 -2 -13 0.75
    -2 -2 13 1.36
    -2 -2 13 0.83
    2 2 -13 2.85
    2 2 -12 147.26
    -2 2 12 159.21
    -2 -2 12 150.73
    2 2 -12 157.24
    -2 -2 12 155
    2 -2 -12 146.32
    2 -2 -11 102.1
    -2 -2 11 114.11
    2 2 -11 114.3
    -2 2 11 106.43
    -2 -2 11 110.06
    2 -2 -11 104.98
    2 2 -11 113.9
    2 -2 -10 31.36
    -2 2 10 32
    -2 -2 10 37.29
    2 -2 -10 33.77
    2 2 -10 38.8
    2 2 -10 36.08
    -2 -2 10 32.13
    -2 2 9 27.55
    -2 -2 9 24.64
    2 2 -9 26.04
    -2 -2 9 26.28
    2 -2 -9 24.67
    2 -2 -9 27.61
    2 2 -9 23.65
    2 -2 -8 137.84
    2 2 -8 145.85
    -2 -2 8 138.45
    -2 -2 8 132.8
    2 -2 -8 139.13
    -2 2 8 140.83
    -2 2 7 491.33
    2 -2 -7 486.01
    -2 -2 7 502.09
    2 -2 -7 478.61
    -2 -2 7 492.02
    2 2 -7 533.53
    2 -2 -6 405.44
    2 2 -6 403.22
    -2 -2 6 408.11
    -2 -2 6 392.52
    -2 -2 6 414.67
    -2 2 6 408.13
    2 -2 -5 65.86
    2 2 -5 63.25
    -2 -2 5 67.87
    -2 -2 5 63.93
    -2 2 5 59.94
    -2 -2 5 67.9
    2 -2 -4 107.36
    -2 -2 4 105.47
    -2 -2 4 99.37
    -2 2 4 98.48
    -2 -2 4 104.68
    2 2 -4 103.74
    2 -2 -3 8.14
    -2 -2 3 7.15
    2 2 -3 6.23
    -2 -2 3 7.31
    -2 -2 3 7.5
    -2 2 3 8.18
    2 -2 -2 227.65
    -2 -2 2 229.47
    -2 2 2 224.97
    -2 -2 2 234.88
    2 2 -2 215.31
    2 2 -1 148.98
    -2 -2 1 147.58
    -2 2 1 136.45
    2 2 0 81.77
    -2 -2 0 75.39
    -2 2 0 82.67
    2 2 1 126.45
    2 -2 1 124.18
    -2 -2 -1 134.73
    -2 2 -1 119.04
    -2 -2 -1 137.07
    2 2 2 1108.27
    2 2 2 1069.4
    2 -2 2 1063.15
    -2 2 -2 1067.34
    -2 -2 -2 1071.96
    -2 -2 -2 1052.8
    2 2 3 95.56
    -2 -2 -3 99.79
    2 -2 3 93.74
    -2 2 -3 88.89
    2 2 3 79.26
    -2 2 -4 0.95
    -2 -2 -4 0.07
    2 2 4 0.61
    -2 2 -4 -0.18
    2 -2 4 0.53
    -2 -2 -5 84.02
    2 2 5 86.73
    2 -2 5 85.11
    -2 2 -5 76.55
    -2 2 -5 82.5
    2 -2 5 85.97
    -2 -2 -6 1.6
    -2 -2 -6 1.55
    2 -2 6 1.61
    2 2 6 0.86
    -2 2 -6 0.79
    2 -2 6 0.1
    -2 2 -7 4.79
    -2 -2 -7 8.35
    2 2 7 8.76
    -2 -2 -7 8.18
    2 -2 7 8.58
    2 -2 7 7.12
    -2 2 -8 557.91
    2 2 8 602.68
    -2 -2 -8 596.03
    2 -2 8 573.78
    2 -2 8 569.22
    -2 -2 -8 603.12
    -2 2 -9 21.77
    2 -2 9 17.92
    -2 -2 -9 20.99
    2 2 9 19.13
    -2 -2 -9 22.34
    2 -2 9 19.81
    -2 2 -10 13.7
    2 -2 10 13.61
    2 2 10 10.2
    2 -2 10 13.95
    -2 -2 -10 14.86
    -2 -2 -10 15.25
    2 -2 11 35.75
    2 2 11 40.71
    -2 -2 -11 39.25
    -2 -2 -11 39.48
    2 -2 11 41.07
    -2 2 -11 41.05
    2 -2 12 324.7
    -2 -2 -12 312
    -2 -2 -12 317.15
    2 -2 12 325.91
    -2 2 -12 312.33
    2 2 12 306.79
    2 2 13 23.54
    -2 -2 -13 26.84
    2 -2 13 24.59
    -2 -2 -13 23.76
    2 -2 13 21.81
    -2 2 -13 23.04
    -2 -2 -14 16.44
    2 -2 14 9.66
    2 2 14 16.56
    2 -2 14 13
    -2 -2 -14 18.24
    -2 2 -14 20.63
    -2 -2 -15 0.43
    -2 -2 -15 0.48
    2 -2 15 1.49
    2 2 15 -0.18
    2 -2 15 -0.28
    -2 2 -15 0.34
    -2 -2 -16 3.79
    2 -2 16 7.31
    -2 -2 -16 5.17
    2 2 16 6.26
    2 -2 16 5.44
    -2 2 -16 3.96
    -2 -2 -17 1.7
    2 -2 17 1.78
    2 2 17 1.36
    2 -2 17 0.22
    -2 -2 -17 0.77
    -2 2 -17 0.28
    -2 2 -18 3.49
    2 -2 18 -0.5
    -2 -2 -18 4.11
    2 2 18 5.77
    2 3 -18 10.53
    -2 -3 18 6.69
    -2 -3 18 12.53
    2 -3 -18 7.52
    -2 3 18 11.24
    2 3 -17 1
    -2 3 17 -0.19
    -2 -3 17 -0.37
    -2 -3 17 1.78
    2 -3 -17 3.4
    2 3 -16 4.81
    -2 -3 16 6.68
    -2 -3 16 2.93
    2 -3 -16 6.57
    -2 3 16 4.59
    2 3 -15 17.85
    2 -3 -15 13.33
    -2 -3 15 10.52
    -2 -3 15 15.76
    -2 3 15 20.17
    2 3 -14 0.07
    -2 3 14 1.27
    -2 -3 14 0.21
    -2 -3 14 0.46
    2 -3 -14 1.84
    2 3 -14 0.77
    -2 -3 13 7.79
    2 -3 -13 6.8
    -2 -3 13 7.67
    -2 3 13 8.47
    2 3 -13 10.62
    2 -3 -12 27.99
    2 3 -12 25.01
    -2 -3 12 28.82
    -2 -3 12 23.03
    -2 3 12 24.97
    2 3 -11 0.17
    -2 -3 11 0.42
    -2 -3 11 0.62
    2 -3 -11 -0.38
    -2 3 11 0.33
    2 3 -10 15.16
    -2 -3 10 17.19
    -2 3 10 11.17
    -2 -3 10 15.94
    2 -3 -10 13.57
    2 -3 -9 -0.34
    -2 -3 9 -0.2
    -2 -3 9 0.42
    2 3 -8 54.8
    -2 -3 8 61.96
    -2 -3 8 59.83
    -2 3 8 56.43
    2 3 -7 3.19
    -2 3 7 1.62
    -2 -3 7 2.55
    -2 -3 7 3.02
    2 3 -6 73.95
    -2 -3 6 80.52
    -2 -3 6 83.43
    -2 3 6 73.22
    2 3 -5 7.52
    -2 -3 5 7.42
    -2 3 5 6.07
    -2 -3 5 6.63
    -2 -3 4 9.02
    2 3 -4 11.16
    -2 -3 4 11
    -2 3 4 5.91
    -2 3 3 217.52
    -2 -3 3 252.61
    2 3 -3 235.64
    -2 -3 3 234.61
    2 -3 -3 229.22
    -2 -3 2 294.04
    2 3 -2 274.21
    2 -3 -2 288.77
    -2 3 2 268.46
    2 3 -1 483.93
    2 -3 -1 488.4
    -2 3 1 490.43
    -2 -3 1 505.91
    2 3 0 178.04
    2 -3 0 183.81
    -2 3 0 170
    -2 -3 0 184.41
    2 3 1 4.77
    -2 -3 -1 5.97
    -2 3 -1 3.41
    2 -3 1 6.1
    2 3 2 451.9
    2 -3 2 421.64
    -2 -3 -2 448.57
    -2 -3 -3 37.09
    2 -3 3 34.67
    -2 3 -3 26.12
    2 3 3 29.53
    2 3 4 110.77
    2 -3 4 106.58
    -2 3 -4 102.83
    -2 -3 -4 108.45
    2 -3 4 101.76
    2 -3 5 3.05
    2 3 5 5.18
    -2 3 -5 4.24
    2 -3 5 5.21
    -2 -3 -5 4.9
    2 -3 6 16.16
    -2 3 -6 17.77
    2 -3 6 15.43
    -2 -3 -6 17.61
    2 -3 7 43.31
    2 -3 7 44.93
    -2 -3 -7 49.38
    -2 3 -8 10.53
    -2 -3 -8 10.85
    2 -3 8 9.72
    2 -3 8 8.58
    2 -3 9 137.02
    2 -3 9 147.8
    -2 -3 -9 145.84
    -2 3 -9 141.32
    -2 -3 -9 144.45
    2 -3 10 37.18
    2 -3 10 39.84
    -2 -3 -10 40.82
    -2 3 -10 36.77
    -2 -3 -10 34.7
    -2 3 -11 33.98
    2 -3 11 25.88
    2 -3 11 26.3
    -2 -3 -11 27.1
    -2 -3 -11 26.05
    -2 3 -12 9.98
    -2 -3 -12 5.97
    -2 -3 -12 7.83
    2 -3 12 10.28
    2 -3 12 10.8
    2 -3 13 101.63
    -2 3 -13 111.48
    2 -3 13 104.83
    -2 -3 -13 95.98
    -2 -3 -13 92.16
    -2 3 -14 3.92
    2 -3 14 11.01
    2 -3 14 7.68
    -2 -3 -14 7.37
    -2 -3 -14 8.34
    -2 3 -15 0.03
    -2 -3 -15 -0.41
    2 -3 15 0.06
    2 -3 15 2.15
    -2 -3 -15 -0.08
    -2 3 -16 9.62
    -2 -3 -16 6.45
    2 -3 16 9.79
    -2 -3 -16 7.69
    2 -3 16 8.18
    2 4 -16 1.93
    -2 -4 16 3.16
    -2 4 16 3.93
    2 -4 -16 2.07
    2 4 -15 -0.78
    2 -4 -15 1.39
    -2 -4 15 2.17
    -2 4 15 0.82
    2 4 -14 0.61
    -2 -4 14 1.37
    2 -4 -14 1.05
    -2 4 14 2.31
    2 -4 -13 14.66
    2 4 -13 14.97
    -2 -4 13 9.74
    2 4 -12 0.27
    -2 -4 12 0.29
    2 -4 -12 0.75
    -2 -4 11 28.82
    2 4 -11 27.74
    -2 4 11 24.73
    2 -4 -11 33.22
    2 -4 -10 11.97
    2 4 -10 15.7
    -2 4 10 13.08
    -2 -4 10 16.71
    2 4 -9 9.81
    -2 4 9 12.67
    -2 -4 9 11.26
    2 -4 -9 12.59
    2 4 -8 0.18
    -2 4 8 1.5
    -2 -4 8 1.43
    2 4 -7 21.08
    -2 -4 7 21.68
    -2 4 7 23.12
    -2 -4 6 160.67
    2 -4 -6 141.58
    -2 4 6 153.75
    2 4 -6 150.68
    -2 -4 5 55.72
    2 -4 -5 51.1
    -2 4 5 51.72
    2 4 -5 46.19
    2 4 -4 36.23
    -2 -4 4 41.34
    2 -4 -4 31.6
    -2 4 4 38.43
    2 4 -3 121.84
    -2 -4 3 135.7
    2 -4 -3 127.13
    -2 4 3 114.93
    2 4 -2 60.99
    -2 -4 2 68.31
    2 -4 -2 61.09
    -2 4 2 69.02
    2 4 -1 40.66
    -2 -4 1 46.68
    2 -4 -1 49.36
    -2 4 1 51.48
    2 4 0 0.25
    2 -4 0 1.06
    -2 -4 0 1.57
    -2 4 0 0.39
    2 -4 1 184.69
    -2 4 -1 178.02
    2 4 1 174.16
    2 4 2 12.53
    -2 4 -2 12.78
    2 -4 2 13.06
    2 4 3 79.28
    2 -4 3 80.51
    -2 4 -3 77.87
    -2 -4 -4 12.23
    2 4 4 12.73
    2 -4 4 10.7
    -2 4 -4 13.46
    2 -4 4 13.43
    2 4 5 112.88
    2 -4 5 106.42
    -2 4 -5 108.9
    -2 -4 -5 111.19
    2 -4 5 113.88
    2 -4 6 7.1
    2 4 6 2.12
    -2 4 -6 3.24
    2 -4 6 4.39
    -2 -4 -6 2.98
    -2 -4 -7 2.68
    2 4 7 5.17
    2 -4 7 4.75
    2 -4 7 2.34
    -2 -4 -8 5.77
    2 4 8 7.64
    2 -4 8 6.82
    2 -4 8 4.34
    2 -4 9 11.97
    -2 -4 -9 12.84
    2 -4 9 14.75
    2 -4 10 9.67
    -2 -4 -10 11.08
    2 -4 10 7.92
    2 -4 11 4.04
    -2 -4 -11 5.52
    2 -4 11 5.41
    -2 -4 -12 3.27
    2 -4 12 3.67
    2 -4 12 2.79
    -2 -4 -12 5.27
    -2 -4 -13 -0.35
    2 -4 13 -0.29
    2 -4 13 0.43
    -2 -4 -13 2.29
    -2 -4 -14 7.33
    2 -4 14 6.91
    2 -4 14 3.96
    -2 -4 -14 9.58
    -2 5 13 1.19
    -2 -5 13 0.94
    2 -5 -13 -0.4
    -2 5 12 -0.19
    -2 -5 12 0.85
    2 -5 -12 -0.2
    2 5 -11 6.9
    2 -5 -11 7.83
    -2 5 11 8.07
    -2 -5 11 6.48
    2 -5 -10 2.22
    2 5 -10 3.45
    -2 5 10 0.54
    -2 -5 10 2.03
    2 -5 -10 3.2
    2 -5 -9 13.05
    2 5 -9 14.08
    -2 5 9 16.16
    -2 -5 9 13.16
    2 -5 -8 9.65
    2 5 -8 8.04
    -2 5 8 14.13
    -2 -5 8 10.27
    2 -5 -7 8.48
    2 5 -7 9.83
    -2 5 7 4.54
    -2 -5 7 6.53
    2 5 -6 4.72
    -2 -5 6 4.42
    -2 5 6 7.01
    2 -5 -6 2.78
    2 5 -5 92.12
    -2 -5 5 106.06
    2 -5 -5 96.1
    -2 -5 4 28.03
    2 5 -4 21.7
    2 -5 -4 21.52
    2 5 -3 10.05
    2 -5 -3 11.82
    2 5 -2 156.98
    2 -5 -2 161.34
    2 5 -1 2.57
    2 -5 -1 1.75
    2 5 0 87.22
    2 -5 0 82.99
    2 5 1 25.32
    2 -5 1 33.44
    2 5 2 0.72
    2 -5 2 1.38
    2 5 3 0.43
    2 -5 3 1.25
    2 -5 3 1.11
    2 5 4 60.51
    2 -5 4 78.14
    2 -5 4 67.6
    -2 -5 -4 73.76
    2 5 5 17.36
    2 -5 5 18.14
    2 -5 5 13.95
    -2 -5 -5 17.39
    2 -5 6 32.71
    2 -5 6 34.53
    2 5 6 36.49
    -2 -5 -6 29.79
    2 5 7 2.58
    2 -5 7 4.19
    2 -5 7 0.99
    -2 -5 -7 4.39
    2 5 8 29.27
    2 -5 8 22.95
    2 -5 8 28.08
    -2 -5 -8 25.26
    2 -5 9 5.56
    -2 -5 -9 6.83
    2 5 9 5.38
    2 -5 9 4.37
    2 -5 10 14.09
    2 -5 10 14.55
    2 5 10 11.74
    -2 -5 -10 17.94
    2 5 11 4.06
    2 -5 11 0.21
    -2 -5 -11 3.2
    2 -5 11 1.27
    -2 -6 8 30.92
    2 -6 -6 3.02
    2 -6 -5 14.06
    2 -6 -4 1.43
    2 -6 -3 19.5
    2 -6 -2 16.7
    2 -6 -1 14.72
    2 -6 0 2.91
    2 -6 1 1.65
    2 -6 2 8.69
    2 -6 2 1.92
    2 -6 3 1.64
    2 -6 3 2.39
    2 -6 4 1.65
    -2 -6 -4 0.24
    2 -6 4 -0.8
    2 -6 5 1.16
    2 -6 5 1.73
    -2 -6 -5 0.13
    -2 -6 -6 -0.11
    2 -6 6 2.34
    2 -6 6 2.75
    -3 0 20 1.61
    3 0 -20 -0.59
    -3 0 19 3.95
    3 0 -19 2.71
    -3 0 18 0.38
    3 0 -18 0.11
    3 0 -17 40.8
    -3 0 17 47.12
    -3 0 16 1.58
    3 0 -16 0.79
    3 0 -15 8.72
    -3 0 15 5.6
    -3 0 14 1.18
    3 0 -14 1.64
    3 0 -13 402.79
    -3 0 13 373.43
    -3 0 12 -0.24
    3 0 -12 1.21
    3 0 -12 0.41
    3 0 -11 45.36
    -3 0 11 46.58
    3 0 -11 46.13
    -3 0 10 0.76
    3 0 -10 0.01
    3 0 -10 0.25
    3 0 -9 30.18
    -3 0 9 23.78
    -3 0 9 28.81
    3 0 -9 25.96
    3 0 -8 0.26
    -3 0 8 0.5
    3 0 -8 -0.1
    -3 0 8 0.84
    3 0 -7 1321.28
    -3 0 7 1226.43
    -3 0 7 1255.12
    3 0 -7 1255.62
    3 0 -6 -0.52
    -3 0 6 0.01
    -3 0 6 -0.07
    3 0 -6 0
    3 0 -5 1477.39
    -3 0 5 1483.77
    3 0 -5 1463.81
    3 0 -4 0.11
    -3 0 4 -0.31
    3 0 -3 338.49
    -3 0 3 339.8
    -3 0 3 366.58
    3 0 -2 0.6
    -3 0 2 0.6
    -3 0 2 0.18
    -3 0 1 249.59
    3 0 -1 238.61
    -3 0 1 239.54
    -3 0 1 248.77
    -3 0 0 0.01
    -3 0 0 0.71
    -3 0 0 0.15
    3 0 1 -0.06
    -3 0 -1 0.44
    -3 0 -1 0.87
    -3 0 -1 0.74
    3 0 2 0.55
    -3 0 -2 0
    -3 0 -2 0.04
    -3 0 -2 0.89
    -3 0 -3 1211.55
    3 0 3 1237.97
    -3 0 -3 1234.24
    -3 0 -3 1230.97
    3 0 3 1262.4
    3 0 4 -0.03
    -3 0 -4 0.1
    3 0 4 -0.12
    -3 0 -4 -0.18
    -3 0 -5 0.75
    3 0 5 1.43
    3 0 5 1.24
    -3 0 -5 1.12
    -3 0 -6 0.43
    3 0 6 1.52
    3 0 6 -0.09
    -3 0 -6 0.13
    3 0 7 98.45
    -3 0 -7 105.69
    3 0 7 100.28
    -3 0 -7 100.17
    -3 0 -8 1.28
    3 0 8 0.06
    3 0 8 0.77
    -3 0 -8 2.75
    3 0 9 717.76
    -3 0 -9 692.97
    -3 0 -9 702.61
    3 0 10 0.02
    -3 0 -10 2.15
    -3 0 -10 2.13
    3 0 11 25.61
    -3 0 -11 20.02
    3 0 12 1.79
    -3 0 -12 -0.25
    -3 0 -12 0.8
    3 0 13 18.59
    -3 0 -13 14.4
    -3 0 -13 17.71
    3 0 14 0.22
    -3 0 -14 0.6
    -3 0 -14 -0.74
    3 0 15 86.68
    -3 0 -15 96.46
    -3 0 -15 79.2
    3 0 16 1.66
    -3 0 -16 1.46
    -3 0 -16 -0.01
    3 0 17 9.38
    -3 0 -17 8.52
    -3 0 -17 7.97
    -3 1 20 0.49
    3 -1 -20 1.62
    3 1 -20 0.25
    -3 -1 20 -0.09
    -3 1 19 6.43
    3 -1 -19 4.15
    3 1 -19 2.19
    -3 -1 19 4.76
    -3 1 18 7.47
    3 -1 -18 8.28
    3 1 -18 8.33
    -3 -1 18 7.08
    -3 1 17 0.56
    3 -1 -17 -0.01
    3 1 -17 2.3
    -3 -1 17 0.1
    3 -1 -16 52.32
    3 1 -16 54.56
    -3 1 16 56.22
    -3 -1 16 45.81
    3 -1 -15 248.26
    -3 1 15 237.66
    -3 -1 15 254.22
    3 -1 -14 30.23
    3 1 -14 31.99
    -3 1 14 32.7
    -3 -1 14 19.96
    3 -1 -14 29.16
    -3 1 13 10.03
    3 -1 -13 7.42
    3 1 -13 8.51
    -3 -1 13 5.62
    3 -1 -13 7.08
    -3 1 12 8.43
    3 -1 -12 10.32
    -3 -1 12 9.82
    3 1 -12 11.89
    3 -1 -12 9.25
    3 -1 -11 0.27
    -3 -1 11 -0.13
    3 -1 -11 -0.29
    3 -1 -10 14.58
    -3 -1 10 13.64
    3 1 -10 16.09
    3 -1 -10 17.38
    -3 1 10 17.19
    3 -1 -9 2.38
    -3 -1 9 -0.21
    3 -1 -9 2.23
    3 1 -9 3.12
    -3 -1 9 -0.2
    -3 1 9 0.44
    -3 1 9 -0.16
    3 1 -9 1.53
    3 -1 -8 10.46
    3 1 -8 10.38
    -3 -1 8 7.67
    -3 1 8 11.57
    -3 -1 8 8.65
    3 -1 -8 12
    3 1 -8 8.44
    -3 1 8 12.38
    3 -1 -7 166.39
    -3 1 7 161.47
    -3 -1 7 141.11
    3 1 -7 156.99
    -3 1 7 151.3
    -3 -1 7 156.83
    3 -1 -7 157.94
    -3 -1 7 156.6
    3 1 -6 21.42
    3 -1 -6 21.71
    -3 -1 6 18.33
    -3 1 6 18.54
    3 -1 -6 22.03
    -3 -1 6 20.42
    -3 -1 5 35.53
    3 -1 -5 42.18
    3 1 -5 44.07
    -3 -1 5 37.48
    -3 1 5 38.49
    -3 -1 5 39.73
    3 -1 -4 87.25
    -3 1 4 93.24
    -3 -1 4 79.9
    3 1 -4 73.63
    -3 -1 4 84.54
    3 -1 -3 91.46
    3 1 -3 95.73
    -3 1 3 103.65
    -3 -1 3 98.76
    -3 -1 3 94.64
    3 -1 -2 105.9
    3 1 -2 112.13
    -3 1 2 117.21
    -3 -1 2 110.1
    -3 -1 2 110.25
    -3 -1 2 111.46
    3 -1 -1 32.66
    3 1 -1 27.09
    -3 1 1 31.67
    -3 -1 1 33.97
    -3 -1 1 31.36
    -3 -1 1 30.25
    3 1 0 82.89
    -3 1 0 75.96
    -3 -1 0 78.07
    3 -1 0 80.03
    -3 -1 0 86.03
    -3 -1 0 82.15
    -3 -1 -1 58.31
    3 1 1 47.68
    3 -1 1 47.67
    3 1 1 49.94
    -3 1 -1 41.83
    -3 -1 -1 43.49
    -3 -1 -1 47.73
    -3 1 -1 53.81
    3 1 2 299.56
    3 -1 2 284.7
    3 -1 2 299.27
    -3 1 -2 287.96
    -3 -1 -2 295.49
    3 1 2 295.24
    -3 1 -2 311.83
    -3 -1 -2 324.02
    -3 -1 -2 313.55
    -3 -1 -3 1.43
    3 1 3 1.05
    -3 -1 -3 0.37
    3 1 3 1.67
    -3 1 -3 0.49
    3 1 3 0.75
    -3 1 -3 1.07
    3 -1 3 2.15
    3 1 4 313.77
    3 -1 4 317.07
    -3 1 -4 322.21
    3 1 4 306.85
    3 -1 4 319.93
    -3 -1 -4 316.87
    -3 1 -4 305.69
    -3 -1 -4 327.25
    -3 -1 -5 9.99
    3 -1 5 9.3
    3 1 5 8.05
    -3 1 -5 11.29
    3 -1 5 6.13
    -3 -1 -5 8.6
    -3 1 -5 12.19
    -3 1 -5 10.57
    3 -1 6 51
    3 1 6 52.48
    -3 1 -6 53.87
    3 -1 6 48.61
    -3 -1 -6 55.14
    -3 -1 -6 53.83
    -3 1 -6 59.22
    -3 -1 -7 0.98
    3 1 7 0.8
    3 -1 7 -0.05
    3 -1 7 1.08
    -3 -1 -7 0.66
    -3 1 -7 -0.12
    -3 1 -7 0.73
    -3 -1 -8 3.13
    3 -1 8 3.42
    3 1 8 3.76
    -3 -1 -8 4.53
    3 -1 8 3.34
    -3 1 -8 2.17
    -3 1 -8 3.38
    3 -1 9 71.5
    -3 1 -9 63.07
    3 1 9 73.29
    3 -1 9 72.65
    -3 -1 -9 69.89
    -3 1 -9 67.23
    -3 -1 -9 69.17
    -3 1 -10 30.78
    3 -1 10 28.06
    3 1 10 32.55
    3 -1 10 27.41
    -3 -1 -10 33.99
    -3 1 -10 26.82
    -3 -1 -10 31.29
    3 -1 11 199.19
    3 1 11 204.5
    3 -1 11 206.15
    -3 -1 -11 189.08
    -3 1 -11 196.03
    -3 -1 -11 197.72
    -3 1 -11 204.46
    -3 -1 -12 18.41
    3 -1 12 12.6
    3 1 12 12.72
    -3 -1 -12 11.54
    -3 1 -12 13.74
    -3 1 -12 12.9
    -3 -1 -13 24.96
    -3 1 -13 23.36
    3 -1 13 25.09
    -3 -1 -13 15.43
    3 1 13 22.03
    -3 1 -13 26.44
    -3 -1 -14 8.28
    3 -1 14 11.76
    -3 -1 -14 12.07
    3 1 14 11.76
    -3 1 -14 8.25
    -3 1 -14 7.59
    -3 -1 -15 16.07
    3 -1 15 19.04
    3 1 15 18.08
    -3 1 -15 11.52
    -3 -1 -15 15.58
    -3 1 -15 14.32
    -3 -1 -16 22.51
    3 -1 16 21.23
    3 1 16 23.02
    -3 -1 -16 23.95
    -3 1 -16 27.57
    -3 -1 -17 4.33
    3 -1 17 5.26
    3 1 17 1.27
    -3 -1 -17 4.12
    -3 1 -17 3.27
    -3 2 19 11.8
    3 2 -19 12.43
    -3 -2 19 8.07
    -3 -2 19 14.64
    -3 2 18 2.46
    3 2 -18 0.4
    -3 -2 18 -0.21
    -3 -2 18 0.51
    -3 2 17 22.12
    3 2 -17 20.55
    -3 -2 17 25.31
    -3 -2 17 20.03
    3 -2 -16 34.8
    3 2 -16 35.82
    -3 -2 16 37.1
    -3 -2 16 34.1
    -3 2 16 30.14
    3 -2 -16 34.91
    3 -2 -15 47.32
    3 2 -15 46.45
    -3 2 15 47.11
    -3 -2 15 50.75
    -3 -2 15 45.04
    3 -2 -15 49
    3 -2 -14 17.34
    3 2 -14 16.58
    -3 -2 14 19.06
    -3 -2 14 20.5
    3 -2 -14 18.42
    -3 2 14 23.36
    3 -2 -13 7.16
    3 2 -13 6.87
    -3 -2 13 5.95
    -3 -2 13 6.46
    3 -2 -13 6.2
    -3 2 13 3.21
    3 -2 -12 43.57
    3 2 -12 45.33
    -3 2 12 41.67
    -3 -2 12 42.45
    -3 -2 12 42.87
    3 -2 -12 46.77
    -3 2 11 3.3
    3 2 -11 3.43
    3 -2 -11 5.75
    -3 -2 11 4.96
    -3 -2 11 7.91
    -3 2 11 6.76
    3 -2 -11 6.08
    3 -2 -10 2.12
    3 2 -10 5.04
    -3 -2 10 3.62
    -3 -2 10 6.1
    -3 2 10 2.88
    -3 -2 10 4.48
    -3 2 10 5.17
    3 -2 -10 4.64
    3 -2 -9 0.91
    -3 -2 9 0.68
    3 2 -9 1.51
    -3 -2 9 0.09
    -3 2 9 -0.08
    -3 -2 9 -0.05
    -3 2 9 0.48
    3 -2 -9 -0.04
    3 2 -8 29.5
    3 -2 -8 34.57
    -3 -2 8 31.77
    -3 -2 8 32.64
    3 -2 -8 26.59
    -3 2 8 28.21
    -3 -2 8 33.49
    3 -2 -7 147.37
    3 2 -7 144.55
    -3 -2 7 155.1
    -3 -2 7 140.35
    -3 2 7 135.3
    -3 -2 7 149.07
    -3 -2 7 151.81
    3 -2 -6 125.84
    3 2 -6 115.53
    -3 -2 6 124.97
    -3 -2 6 120.42
    -3 2 6 125.92
    -3 -2 6 132.14
    -3 -2 6 128.62
    3 -2 -5 16.11
    -3 -2 5 13.66
    -3 -2 5 19.22
    3 2 -5 17.1
    -3 -2 5 17.06
    -3 2 5 13.82
    -3 -2 5 12.68
    3 -2 -4 30.1
    -3 -2 4 28.9
    -3 2 4 26.74
    -3 -2 4 25.95
    3 2 -4 33.69
    -3 -2 4 29.3
    3 -2 -3 144.36
    3 2 -3 143.47
    -3 -2 3 145.92
    -3 2 3 126.13
    -3 -2 3 134.58
    -3 -2 3 154.37
    3 -2 -2 25.9
    3 2 -2 24.8
    -3 2 2 25.58
    -3 -2 2 25.67
    -3 -2 2 26.11
    -3 -2 2 24.76
    3 -2 -1 425.77
    3 2 -1 385.27
    -3 2 1 407.12
    -3 -2 1 401.37
    -3 -2 1 425.14
    -3 -2 1 410.02
    3 -2 0 63.86
    3 2 0 59.49
    3 -2 0 59.64
    -3 2 0 56.48
    -3 -2 0 57.8
    -3 -2 0 64.82
    -3 -2 0 64.73
    3 -2 1 948.62
    3 2 1 917.86
    -3 -2 -1 929.4
    3 -2 1 907.42
    -3 2 -1 906.6
    -3 -2 -1 921.29
    3 2 2 88.17
    3 -2 2 92.52
    3 -2 2 114.8
    -3 2 -2 87.9
    -3 -2 -2 102.47
    -3 -2 -2 110.88
    3 -2 3 31.65
    3 2 3 36.18
    3 2 3 22.45
    -3 2 -3 29.2
    -3 -2 -3 33.14
    -3 -2 -3 32.07
    -3 2 -4 14.22
    3 -2 4 15.46
    3 2 4 16.15
    -3 -2 -4 15.43
    3 2 4 11.59
    -3 2 -4 15.59
    -3 -2 -4 19.45
    3 -2 4 15.76
    3 2 5 332.38
    3 -2 5 348.65
    3 2 5 372.74
    -3 2 -5 364.2
    3 -2 5 360.36
    -3 -2 -5 375.28
    -3 2 -5 343.87
    -3 -2 -5 350.44
    3 -2 6 30.19
    3 2 6 32.68
    -3 2 -6 32.3
    3 -2 6 26.31
    -3 -2 -6 32.39
    -3 2 -6 26.82
    -3 -2 -6 35.02
    -3 2 -7 21.79
    -3 -2 -7 20.89
    3 -2 7 19.91
    3 2 7 28.96
    3 -2 7 21.73
    -3 -2 -7 24.11
    -3 -2 -8 20.28
    -3 2 -8 22.53
    3 2 8 19.32
    3 -2 8 14.46
    3 -2 8 12.66
    -3 -2 -8 17.96
    3 -2 9 181.06
    3 2 9 195.98
    3 -2 9 194.73
    -3 -2 -9 176.58
    -3 -2 -9 190.62
    -3 2 -9 175.5
    -3 -2 -10 13.55
    -3 2 -10 20.22
    3 2 10 15.56
    3 -2 10 16.02
    -3 -2 -10 18.31
    3 -2 10 17.02
    -3 2 -11 6.05
    -3 -2 -11 6.39
    3 -2 11 4.83
    3 -2 11 5.85
    -3 -2 -11 5.34
    -3 2 -12 5.19
    -3 -2 -12 0.78
    3 -2 12 3.07
    3 -2 12 4.27
    -3 -2 -12 3.37
    -3 2 -13 1.4
    -3 -2 -13 3.59
    3 -2 13 6.43
    3 -2 13 4.6
    -3 -2 -13 6.48
    -3 -2 -14 21.61
    3 -2 14 20.46
    3 -2 14 25.44
    -3 -2 -14 23.74
    -3 2 -14 19.54
    -3 -2 -15 0.57
    3 -2 15 1.74
    -3 -2 -15 1.23
    -3 2 -15 1.82
    -3 -2 -16 0.94
    3 -2 16 0.65
    -3 -2 -16 1.4
    -3 2 -16 1.57
    3 3 -17 1.78
    -3 -3 17 1.85
    3 -3 -17 3.2
    -3 3 17 2.25
    3 3 -16 4
    -3 -3 16 4.32
    -3 3 16 3.34
    3 -3 -16 4.55
    3 3 -15 15.95
    -3 -3 15 18.52
    -3 3 15 14.29
    3 -3 -15 17.34
    3 3 -14 3.24
    -3 -3 14 2.38
    -3 3 14 0.68
    3 -3 -14 5.01
    3 3 -13 10.84
    -3 -3 13 16.26
    -3 3 13 17.51
    -3 3 13 15.11
    3 -3 -13 12.3
    3 3 -12 3.71
    -3 -3 12 1.72
    -3 3 12 3.35
    3 -3 -12 3.79
    3 3 -11 0.51
    -3 -3 11 1.09
    -3 3 11 0.78
    3 -3 -11 -0.33
    3 3 -10 24.74
    -3 -3 10 22.06
    -3 3 10 24.21
    3 -3 -10 20.47
    3 3 -9 9.11
    -3 -3 9 9.01
    -3 3 9 8.21
    3 -3 -9 8.46
    3 3 -8 17.68
    -3 -3 8 13.54
    -3 3 8 15.15
    3 3 -7 2.88
    -3 -3 7 6.59
    -3 3 7 5.7
    3 3 -6 468.87
    -3 -3 6 486.44
    -3 3 6 498.49
    3 3 -5 1.82
    -3 -3 5 2.89
    -3 3 5 3.05
    3 3 -4 12.49
    -3 -3 4 12.83
    -3 3 4 11.62
    3 3 -3 3.32
    -3 -3 3 3.72
    -3 3 3 3.09
    3 3 -2 81.02
    -3 -3 2 78.07
    3 -3 -2 80.45
    -3 3 2 68.84
    3 -3 -1 3.77
    3 3 -1 4.18
    -3 -3 1 5.27
    3 3 0 194.12
    3 -3 0 215.69
    -3 3 0 190.95
    -3 -3 0 214.88
    3 3 1 0.67
    -3 3 -1 0.23
    -3 -3 -1 0.42
    3 -3 1 0.61
    3 3 2 72.21
    3 -3 2 82.9
    -3 3 -2 69.47
    -3 -3 -2 78.38
    3 3 3 80.87
    3 -3 3 73.69
    -3 3 -3 70.59
    -3 -3 -3 64.52
    3 3 4 192.97
    3 -3 4 212
    -3 3 -4 195.63
    -3 -3 -4 212.21
    3 -3 4 198.51
    -3 -3 -4 196.15
    3 3 5 91.65
    3 -3 5 98.43
    -3 3 -5 90.43
    -3 -3 -5 98.6
    3 -3 5 86.46
    -3 -3 -5 100.45
    3 3 6 48.65
    3 -3 6 53.19
    -3 3 -6 47.11
    3 -3 6 49.45
    -3 -3 -6 48.68
    -3 -3 -6 52.8
    3 -3 7 4.51
    -3 -3 -7 6.7
    3 3 7 3.04
    -3 3 -7 6.19
    3 -3 7 4.11
    -3 -3 -7 4.13
    3 -3 8 115.88
    3 -3 8 124.7
    -3 -3 -8 109.73
    -3 3 -8 113.26
    -3 -3 -8 111.31
    -3 3 -9 7.95
    -3 -3 -9 6.4
    3 -3 9 11.22
    3 -3 9 7.94
    -3 -3 -9 9.02
    -3 3 -10 15.03
    -3 -3 -10 15.19
    3 -3 10 15.37
    3 -3 10 16.34
    -3 -3 -10 15.01
    3 -3 11 126.03
    3 -3 11 126.71
    -3 -3 -11 138.14
    -3 -3 -11 141.55
    -3 3 -11 150.46
    -3 3 -12 9.08
    -3 -3 -12 13.95
    3 -3 12 15.53
    3 -3 12 16.89
    -3 -3 -12 17.72
    -3 -3 -13 1.96
    -3 3 -13 2.25
    3 -3 13 1.28
    3 -3 13 2.6
    -3 -3 -13 3.95
    -3 3 -14 -0.34
    -3 -3 -14 0.14
    3 -3 14 1.61
    3 -3 14 1.12
    -3 -3 -14 1.31
    -3 3 -15 0.94
    -3 -3 -15 1.63
    3 -3 15 0.78
    3 -3 15 2.13
    -3 -3 -15 0.23
    3 4 -15 -0.11
    -3 -4 15 0.27
    -3 4 15 -1.18
    3 -4 -15 -0.54
    3 -4 -14 1.05
    3 4 -14 1.96
    -3 -4 14 2.57
    -3 4 14 -0.73
    3 4 -13 11.95
    -3 -4 13 13.86
    -3 4 13 20.48
    3 -4 -13 14.2
    3 4 -12 -0.06
    3 -4 -12 0.13
    -3 -4 12 1.48
    -3 4 12 -0.06
    3 4 -11 11.64
    -3 -4 11 13
    -3 4 11 16.99
    3 -4 -11 9.06
    3 4 -10 4.72
    -3 -4 10 7.28
    -3 4 10 6.88
    3 -4 -10 4.55
    3 4 -9 129.55
    -3 -4 9 116.46
    -3 4 9 114.4
    3 4 -8 0.47
    -3 -4 8 0.81
    -3 4 8 0.56
    3 4 -7 0.76
    -3 -4 7 1.22
    -3 4 7 1.18
    -3 -4 6 29.89
    3 4 -6 26.68
    -3 4 6 28.52
    3 4 -5 68.25
    -3 -4 5 64.42
    3 -4 -5 53.71
    -3 4 5 66.94
    3 -4 -4 21.04
    -3 -4 4 19.16
    3 4 -4 14.45
    -3 4 4 19.36
    3 4 -3 63.32
    3 -4 -3 67.74
    -3 4 3 69.1
    3 -4 -2 20.45
    3 4 -2 18.81
    -3 4 2 20.48
    3 4 -1 17.89
    -3 4 1 22.75
    3 -4 -1 17.14
    3 4 0 121.21
    3 -4 0 116.16
    -3 4 0 124.32
    3 4 1 0.01
    -3 4 -1 0.28
    -3 -4 -1 0.14
    3 -4 1 0.04
    3 4 2 8.83
    -3 4 -2 7.26
    -3 -4 -2 8.05
    3 -4 2 7.77
    3 4 3 8.17
    -3 4 -3 8.67
    -3 -4 -3 8.06
    3 -4 3 9.36
    3 4 4 41.62
    3 -4 4 49.73
    3 -4 4 39.73
    -3 4 -4 48.63
    -3 -4 -4 47.32
    3 4 5 1
    3 -4 5 4.22
    -3 4 -5 1.69
    3 -4 5 5.33
    -3 -4 -5 2.4
    3 4 6 36.7
    -3 4 -6 35.16
    3 -4 6 29.67
    -3 -4 -6 32.06
    3 -4 6 28.17
    3 -4 7 8
    -3 -4 -7 10.43
    3 4 7 10.53
    -3 4 -7 11.66
    3 -4 7 9.95
    -3 -4 -7 11.64
    -3 -4 -8 1.58
    3 4 8 -0.39
    3 -4 8 1.14
    3 -4 8 1
    -3 -4 -8 0.62
    -3 -4 -9 8.34
    -3 -4 -9 6.75
    3 -4 9 9.57
    3 4 9 6.76
    3 -4 9 10.41
    -3 -4 -10 2.45
    3 -4 10 1.57
    3 4 10 0.44
    3 -4 10 2.17
    -3 -4 -10 0.86
    3 -4 11 17.12
    -3 -4 -11 11.89
    3 4 11 15.92
    3 -4 11 15.68
    -3 -4 -11 20.15
    -3 -4 -12 19.4
    3 -4 12 16.79
    3 -4 12 12.98
    -3 -4 -12 12.79
    -3 -4 -13 0.38
    3 -4 13 5.51
    3 -4 13 3.53
    -3 -4 -13 2.58
    3 5 -12 10.16
    -3 -5 12 8.3
    -3 5 12 12.06
    3 -5 -12 7.89
    3 5 -11 -1.05
    -3 -5 11 -0.69
    -3 5 11 0.33
    3 -5 -11 -0.5
    3 -5 -10 9.08
    3 5 -10 9.17
    -3 -5 10 14.89
    -3 5 10 15.98
    3 -5 -10 10.42
    3 -5 -9 -0.05
    3 5 -9 -0.57
    -3 -5 9 0.67
    -3 5 9 2
    3 -5 -8 12.9
    3 5 -8 14.61
    -3 -5 8 15.74
    -3 5 8 17.38
    3 5 -7 81.22
    -3 -5 7 84.63
    3 -5 -7 85.51
    -3 5 7 101.39
    3 5 -6 42.45
    3 -5 -6 43.45
    -3 5 6 45.34
    3 -5 -5 8.27
    3 5 -5 8.38
    -3 5 5 5.08
    3 5 -4 -0.98
    -3 5 4 -0.41
    3 -5 -4 0.95
    3 5 -3 23.17
    -3 5 3 17.54
    3 -5 -3 23.25
    3 5 -2 8.37
    -3 5 2 11.9
    3 -5 -2 12.95
    3 5 -1 108.51
    3 -5 -1 110.33
    3 5 0 1.5
    3 -5 0 1.85
    3 5 1 2.7
    -3 -5 -1 7.6
    3 -5 1 8.76
    3 5 2 6.53
    -3 -5 -2 15.11
    3 -5 2 11.81
    3 5 3 54.79
    3 -5 3 52.76
    -3 -5 -3 44.48
    3 -5 4 -0.11
    3 5 4 -0.55
    3 -5 4 -0.29
    -3 -5 -4 -0.18
    3 -5 5 23.01
    3 -5 5 19.11
    3 5 5 12.01
    -3 -5 -5 13.91
    3 5 6 2.69
    3 -5 6 1.77
    -3 -5 -6 2.56
    3 -5 6 2.55
    3 -5 7 6.72
    3 5 7 5.45
    3 -5 7 6.33
    -3 -5 -7 3.54
    3 5 8 4.84
    3 -5 8 7.38
    3 -5 8 7.93
    -3 -5 -8 5.43
    -3 -5 -9 2.48
    3 -5 9 4.13
    3 5 9 3.11
    3 -5 9 6.13
    -3 -5 -9 5.29
    3 -6 -4 -0.01
    3 -6 -3 0.45
    3 -6 -2 0.26
    3 -6 -1 1.91
    3 -6 0 -1.33
    3 -6 1 0.55
    -3 -6 -2 1.49
    3 -6 2 0.27
    -4 0 19 -0.08
    4 0 -19 2.08
    -4 0 18 4.62
    4 0 -18 4.21
    -4 0 17 1
    4 0 -17 -0.07
    4 0 -16 32.52
    -4 0 16 42.61
    -4 0 16 41.7
    -4 0 15 0.31
    4 0 -15 2.34
    -4 0 15 0.61
    4 0 -14 63.4
    -4 0 14 59.27
    -4 0 14 56.71
    4 0 -13 0.2
    -4 0 13 0.89
    -4 0 13 0.79
    4 0 -12 4.61
    -4 0 12 4.99
    -4 0 12 4.87
    4 0 -11 -0.2
    -4 0 11 0.87
    -4 0 11 0.36
    4 0 -10 32.89
    -4 0 10 31.17
    -4 0 10 41.82
    4 0 -9 1.05
    -4 0 9 0.32
    -4 0 9 0.21
    4 0 -8 12.3
    -4 0 8 9.14
    4 0 -7 -0.15
    -4 0 7 1.36
    4 0 -6 19.58
    -4 0 6 20.02
    4 0 -5 1.2
    -4 0 5 0.37
    4 0 -4 87.27
    -4 0 4 96.5
    4 0 -3 0.32
    -4 0 3 -0.06
    -4 0 3 0.03
    4 0 -2 54.64
    -4 0 2 58.03
    -4 0 2 59.09
    4 0 -1 -0.01
    -4 0 1 0.76
    -4 0 1 -0.41
    4 0 0 220.71
    -4 0 0 209.03
    -4 0 0 221.02
    -4 0 0 222.36
    4 0 1 -0.11
    -4 0 -1 0.29
    -4 0 -1 -0.23
    -4 0 -1 0.6
    4 0 2 535.1
    4 0 2 570.51
    -4 0 -2 575.31
    4 0 2 587.87
    -4 0 -2 574.81
    -4 0 -2 563.22
    4 0 3 0.65
    4 0 3 -0.11
    4 0 3 0.79
    -4 0 -3 1.53
    -4 0 -3 0.17
    -4 0 -3 0.67
    4 0 4 47.81
    4 0 4 49.91
    -4 0 -4 49.48
    4 0 4 48.5
    -4 0 -4 54.71
    -4 0 -4 48.73
    4 0 5 0.43
    -4 0 -5 -0.11
    4 0 5 0.56
    -4 0 -5 0.42
    -4 0 -5 0.89
    4 0 6 154.14
    -4 0 -6 152.96
    -4 0 -6 156.08
    4 0 7 0.4
    -4 0 -7 0.5
    -4 0 -7 0.94
    4 0 8 107.01
    -4 0 -8 105.31
    -4 0 -8 104.05
    4 0 9 2.19
    -4 0 -9 2.13
    -4 0 -9 0.12
    4 0 10 219.54
    -4 0 -10 223.6
    -4 0 -10 202.45
    4 0 11 -0.23
    -4 0 -11 1.19
    -4 0 -11 1.31
    4 0 12 5.44
    -4 0 -12 6.47
    -4 0 -12 6.76
    4 0 13 0.25
    -4 0 -13 -0.08
    -4 0 -13 0.1
    4 0 14 1.67
    -4 0 -14 2.07
    -4 0 -14 4.88
    4 0 15 3.22
    -4 0 -15 2.42
    -4 0 -15 -0.43
    -4 1 19 0.14
    -4 -1 19 1.76
    4 -1 -19 0.01
    4 1 -19 0.02
    -4 -1 18 11.1
    4 -1 -18 8.68
    4 1 -18 11.59
    -4 1 18 11
    -4 -1 17 5.1
    4 -1 -17 4.41
    4 1 -17 9.3
    -4 1 17 6.25
    -4 1 17 6.1
    -4 -1 16 1.84
    4 -1 -16 3.47
    4 1 -16 1.87
    -4 -1 16 -0.19
    -4 1 16 1.9
    -4 1 16 5.39
    -4 -1 15 4.12
    4 -1 -15 3.18
    4 1 -15 3.03
    -4 -1 15 4.42
    -4 1 15 1.95
    -4 1 15 6.14
    -4 -1 14 17.98
    4 -1 -14 17.23
    4 1 -14 18.13
    -4 1 14 19.6
    -4 -1 14 21.73
    -4 1 14 19.95
    -4 -1 13 2.64
    4 -1 -13 2.17
    4 1 -13 3.48
    -4 1 13 4.1
    -4 1 13 4.96
    -4 -1 13 5.63
    -4 -1 12 2.88
    4 -1 -12 2.11
    4 1 -12 0.64
    -4 1 12 0.57
    -4 -1 12 3.52
    -4 1 12 3.19
    -4 -1 11 2.89
    4 -1 -11 2.17
    4 1 -11 0.32
    -4 -1 11 3.43
    -4 1 11 2.16
    -4 1 10 47.85
    4 -1 -10 53.15
    4 1 -10 50.29
    -4 -1 10 53.71
    -4 1 10 55.13
    -4 -1 10 57
    4 -1 -9 28.07
    4 1 -9 38.3
    -4 -1 9 29.94
    -4 1 9 34.32
    -4 -1 9 29.69
    4 -1 -8 5.15
    4 1 -8 8.15
    -4 1 8 5.95
    -4 -1 8 5.48
    -4 -1 8 6.67
    4 -1 -7 5.17
    4 1 -7 5.13
    -4 1 7 3.16
    -4 -1 7 4.58
    4 -1 -6 376.96
    4 1 -6 393.2
    -4 1 6 393.68
    -4 -1 6 409.56
    -4 -1 6 404.36
    4 -1 -5 -0.43
    4 1 -5 -1.05
    -4 1 5 2.47
    -4 -1 5 1.19
    -4 -1 5 1.1
    4 -1 -4 79.04
    4 1 -4 75.98
    -4 1 4 81.08
    -4 -1 4 80.63
    -4 -1 4 76.35
    4 -1 -3 161.13
    4 1 -3 160.64
    -4 1 3 158.33
    -4 -1 3 145.77
    -4 -1 3 152.04
    4 -1 -2 54.27
    4 1 -2 54.2
    -4 1 2 54.33
    -4 -1 2 55.34
    -4 -1 2 53.81
    4 -1 -1 88.69
    4 1 -1 97.28
    -4 1 1 91.46
    -4 -1 1 96.79
    -4 -1 1 99.1
    4 -1 0 34.29
    4 1 0 41
    -4 1 0 26.44
    -4 -1 0 36.2
    -4 -1 0 38.07
    -4 -1 0 34.93
    4 -1 1 24.21
    4 1 1 23.07
    4 -1 1 21.87
    -4 -1 -1 20.78
    -4 1 -1 20.3
    4 1 1 23.41
    -4 -1 -1 26.01
    -4 -1 -1 23.51
    4 1 2 274.65
    4 -1 2 278.63
    4 -1 2 285.09
    -4 1 -2 282.5
    -4 -1 -2 284.98
    4 1 2 294.69
    -4 -1 -2 296.28
    -4 1 -2 275.46
    -4 -1 -2 299.83
    4 1 3 32.15
    4 -1 3 26.11
    4 -1 3 25.73
    4 -1 3 31.82
    -4 -1 -3 31.9
    -4 1 -3 28.3
    -4 -1 -3 29.52
    4 1 3 24.38
    -4 1 -3 30.16
    -4 -1 -3 29.86
    -4 1 -4 0.41
    -4 -1 -4 1.74
    4 1 4 -0.82
    4 -1 4 -0.06
    4 -1 4 1.44
    -4 1 -4 0.09
    -4 1 -4 0.16
    -4 -1 -4 0.41
    4 -1 4 2.8
    4 1 4 2.34
    4 -1 5 22.77
    -4 -1 -5 23.88
    4 1 5 23.5
    4 -1 5 20.08
    4 1 5 22.49
    -4 1 -5 21.43
    -4 1 -5 20.04
    -4 -1 -5 23.24
    -4 1 -5 17.97
    -4 -1 -6 10.77
    4 1 6 9.45
    -4 1 -6 8.16
    4 -1 6 12.99
    4 -1 6 7.3
    -4 -1 -6 10.25
    -4 1 -6 10.44
    -4 1 -6 6.48
    4 -1 7 42.08
    4 1 7 34.65
    4 -1 7 46.03
    -4 -1 -7 34.79
    -4 1 -7 35.44
    -4 1 -7 36.6
    -4 -1 -7 39.66
    4 -1 8 74.49
    4 1 8 68.57
    4 -1 8 76.94
    -4 -1 -8 70.87
    -4 1 -8 72.01
    -4 1 -8 69.12
    -4 -1 -8 72.5
    -4 -1 -9 25.8
    4 1 9 19.73
    -4 -1 -9 14.48
    -4 1 -9 21.44
    4 -1 9 19.81
    -4 1 -9 24.64
    4 1 10 132.48
    4 -1 10 114.83
    -4 -1 -10 129.33
    -4 1 -10 125.7
    -4 1 -10 112.61
    -4 -1 -10 117.44
    4 1 11 52.95
    4 -1 11 65.01
    -4 -1 -11 52.31
    -4 1 -11 59
    -4 1 -11 55
    -4 -1 -11 55.32
    4 1 12 22.37
    -4 -1 -12 24.27
    4 -1 12 27.5
    -4 1 -12 22.1
    -4 -1 -12 17.61
    -4 1 -12 22.97
    -4 -1 -13 0.55
    4 -1 13 0.91
    -4 1 -13 0
    -4 -1 -13 0.76
    4 1 13 -0.16
    -4 1 -13 1.7
    -4 -1 -14 20.75
    4 -1 14 19.5
    -4 1 -14 22.38
    -4 -1 -14 16.88
    -4 1 -14 24.39
    -4 -1 -15 4.93
    4 -1 15 0.2
    -4 -1 -15 4.11
    -4 1 -15 1.3
    4 2 -18 3.04
    -4 2 18 1.83
    -4 2 18 3.32
    4 2 -17 6.4
    -4 2 17 5.77
    -4 2 17 5.31
    4 2 -16 14.52
    -4 2 16 14.07
    -4 2 16 9.85
    4 2 -15 3.24
    -4 2 15 5.22
    -4 2 15 4.01
    4 2 -14 40.56
    -4 2 14 39.15
    -4 2 14 41.78
    4 2 -13 13.08
    -4 2 13 14.41
    -4 2 13 14.51
    4 2 -12 3.3
    -4 2 12 -0.11
    4 2 -11 46.79
    -4 2 11 43.13
    4 2 -10 42.83
    -4 2 10 43.64
    4 2 -9 0.29
    -4 2 9 -0.08
    4 2 -8 1.65
    -4 2 8 1.5
    4 2 -7 8.74
    -4 2 7 7.92
    4 2 -6 76.81
    -4 2 6 77.43
    -4 -2 6 80.25
    4 2 -5 81.22
    -4 2 5 93.54
    -4 -2 5 79.45
    -4 -2 5 86.03
    4 2 -4 191.85
    -4 2 4 198.7
    -4 -2 4 191.31
    -4 -2 4 206.44
    4 2 -3 14.2
    -4 2 3 15.06
    -4 -2 3 9.58
    -4 -2 3 14.74
    -4 -2 2 1.41
    4 2 -2 1.77
    -4 2 2 1.82
    -4 -2 2 0.43
    4 2 -1 58.47
    -4 2 1 68.65
    -4 -2 1 66.48
    -4 -2 1 66.52
    4 2 0 45.6
    4 -2 0 39.47
    -4 2 0 42.26
    -4 -2 0 44.39
    -4 -2 0 44.54
    4 -2 1 15.17
    -4 -2 -1 14.07
    4 2 1 16.27
    -4 2 -1 18.64
    4 2 2 54.39
    4 -2 2 60.13
    -4 2 -2 48.76
    -4 -2 -2 57.29
    -4 -2 -2 50.59
    -4 -2 -3 8.72
    4 2 3 5.23
    -4 2 -3 7.35
    -4 -2 -3 7.96
    4 -2 3 5.29
    4 2 4 41.48
    4 -2 4 48.44
    -4 2 -4 41.69
    -4 -2 -4 51.3
    4 -2 4 54.36
    -4 -2 -4 49.19
    4 2 5 50.2
    4 -2 5 50.6
    -4 2 -5 44.21
    4 -2 5 42.47
    -4 -2 -5 52.63
    -4 2 -5 51.34
    -4 -2 -5 45.34
    4 -2 6 21.49
    4 2 6 25.88
    -4 -2 -6 27.68
    -4 2 -6 26.72
    -4 2 -6 27.06
    -4 -2 -6 32.62
    4 -2 6 27.97
    -4 2 -7 20.23
    -4 -2 -7 18.48
    4 2 7 16.51
    -4 2 -7 14.93
    4 -2 7 16.86
    4 -2 7 24.68
    -4 -2 -7 19.45
    -4 2 -8 21.68
    -4 -2 -8 14.35
    4 -2 8 23.82
    4 -2 8 19.03
    -4 -2 -8 21.51
    -4 2 -9 5.03
    -4 -2 -9 4.42
    4 -2 9 5.09
    4 -2 9 5.83
    -4 -2 -9 8.17
    -4 2 -10 19.43
    4 -2 10 14.88
    -4 -2 -10 14.84
    4 -2 10 17.82
    -4 -2 -10 14.6
    -4 2 -11 1.57
    -4 -2 -11 1.14
    4 -2 11 0.72
    4 -2 11 2.16
    -4 -2 -11 3.4
    -4 2 -12 0.89
    -4 -2 -12 2.02
    4 -2 12 0.32
    -4 -2 -12 4.03
    -4 2 -13 3.71
    -4 -2 -13 3.25
    4 -2 13 1.32
    -4 -2 -13 4.65
    -4 2 -14 10.52
    -4 -2 -14 13.7
    4 -2 14 10.67
    -4 -2 -14 11.92
    4 3 -16 -0.15
    -4 -3 16 -0.32
    -4 3 16 -0.22
    4 3 -15 2.58
    -4 -3 15 2.82
    -4 3 15 7.3
    4 3 -14 6.06
    -4 -3 14 7.78
    -4 3 14 9.31
    4 3 -13 16.73
    -4 -3 13 23.39
    -4 3 13 18.23
    4 3 -12 11.9
    -4 -3 12 8.54
    -4 3 12 12.52
    4 3 -11 31.53
    -4 -3 11 27.94
    -4 3 11 31.73
    4 3 -10 3.62
    -4 -3 10 1.34
    -4 3 10 2.33
    4 3 -9 35.16
    -4 -3 9 31.05
    -4 3 9 28.67
    4 -3 -9 27.81
    4 3 -8 -0.68
    -4 -3 8 0.59
    -4 3 8 1.34
    4 3 -7 35.27
    -4 -3 7 36.62
    -4 3 7 30.48
    4 3 -6 104.1
    -4 -3 6 95.75
    -4 3 6 94.08
    4 3 -5 16.7
    -4 3 5 12.45
    4 3 -4 81.17
    -4 3 4 74.19
    -4 -3 4 82.38
    4 3 -3 24.58
    -4 3 3 21.77
    -4 -3 3 28.27
    4 -3 -2 10.8
    -4 -3 2 4.82
    4 3 -2 6.96
    -4 3 2 6.5
    4 -3 -1 3.24
    -4 -3 1 5.12
    4 3 -1 3.97
    -4 3 1 2.94
    4 3 0 75.39
    4 -3 0 76.57
    -4 3 0 73.25
    -4 -3 0 78.93
    4 3 1 108.56
    4 -3 1 105.39
    -4 3 -1 100.4
    -4 -3 -1 101.55
    4 3 2 43.14
    4 -3 2 41.73
    -4 3 -2 47.71
    -4 -3 -2 47.72
    4 3 3 60.92
    4 -3 3 63.82
    -4 3 -3 52.54
    -4 -3 -3 66.03
    -4 -3 -4 3.76
    4 3 4 1.83
    4 -3 4 3.72
    -4 3 -4 2.06
    -4 -3 -4 3.59
    4 -3 4 3.14
    -4 -3 -5 22.68
    4 3 5 23.82
    4 -3 5 28.12
    -4 -3 -5 23.58
    -4 3 -5 19.07
    4 -3 5 21.3
    4 -3 6 44.85
    4 3 6 40.04
    -4 3 -6 41.03
    4 -3 6 50.3
    -4 -3 -6 42.68
    -4 -3 -6 47.91
    -4 -3 -7 11.24
    4 -3 7 12.05
    4 3 7 16.56
    -4 3 -7 11.66
    4 -3 7 8.99
    -4 -3 -7 12.21
    4 3 8 47.37
    4 -3 8 56.22
    4 -3 8 64.26
    -4 -3 -8 55.92
    -4 -3 -8 54.76
    -4 3 -9 0.6
    -4 -3 -9 1.51
    4 3 9 1.65
    4 -3 9 0.94
    4 -3 9 1.24
    -4 -3 -9 1.27
    -4 3 -10 1.13
    -4 -3 -10 2.99
    4 -3 10 3.24
    4 3 10 3.99
    4 -3 10 1.12
    -4 -3 -10 4.52
    4 -3 11 6.35
    -4 3 -11 13.25
    -4 -3 -11 4.14
    4 -3 11 10.86
    -4 -3 -11 5.51
    -4 3 -12 2.67
    -4 -3 -12 5.59
    4 -3 12 7.26
    4 -3 12 2.84
    -4 -3 -12 2.18
    -4 3 -13 2.99
    -4 -3 -13 4.93
    4 -3 13 2.78
    4 -3 13 3.43
    -4 -3 -13 3.89
    4 4 -14 12.18
    -4 -4 14 8.08
    -4 4 14 9.94
    4 4 -13 1.7
    -4 -4 13 3.46
    -4 4 13 1.62
    4 4 -12 27
    -4 -4 12 26.99
    -4 4 12 24.27
    4 4 -11 3.17
    -4 -4 11 2.16
    -4 4 11 1.82
    4 4 -10 9.09
    -4 -4 10 10.55
    -4 4 10 10.97
    4 -4 -10 9.82
    4 4 -9 2.39
    -4 -4 9 1.56
    -4 4 9 0.61
    4 4 -8 5.39
    -4 4 8 8.17
    4 4 -7 4.04
    -4 -4 7 4.84
    -4 4 7 2.98
    4 4 -6 17.53
    -4 4 6 14.19
    4 4 -5 128.41
    4 -4 -5 122.24
    -4 4 5 149.77
    4 4 -4 34.15
    4 -4 -4 42.49
    -4 4 4 37.41
    4 -4 -3 17.01
    4 4 -3 11.53
    -4 4 3 15.25
    -4 -4 2 -0.2
    4 4 -2 0.27
    -4 4 2 0.6
    -4 -4 1 -0.37
    4 4 -1 0.88
    -4 4 1 0.7
    4 -4 -1 0.36
    4 4 0 57.17
    4 -4 0 61.36
    -4 4 0 68.72
    -4 -4 0 65.79
    4 4 1 161.04
    4 -4 1 167.15
    -4 4 -1 146.25
    -4 -4 -1 155.31
    -4 -4 -2 9.52
    4 4 2 10.79
    -4 4 -2 11.94
    4 -4 2 10.9
    -4 -4 -3 11.01
    4 4 3 9.06
    -4 4 -3 5.83
    4 -4 3 12.65
    4 4 4 42.79
    4 -4 4 48.88
    -4 4 -4 42.28
    4 -4 4 59.57
    -4 -4 -4 45.22
    -4 -4 -5 2.8
    4 4 5 2.16
    4 -4 5 2.75
    -4 4 -5 2.57
    4 -4 5 3.78
    -4 -4 -6 1.25
    4 4 6 1.13
    4 -4 6 -0.06
    -4 4 -6 1.33
    4 -4 6 -1.83
    -4 -4 -6 1.06
    -4 -4 -7 16.53
    4 -4 7 17.27
    4 4 7 17.82
    -4 4 -7 19.7
    4 -4 7 17.93
    -4 -4 -7 15.48
    -4 -4 -8 4.75
    4 4 8 6.35
    4 -4 8 4.66
    4 -4 8 5.89
    -4 -4 -8 5.24
    -4 -4 -9 1.24
    4 -4 9 0.41
    4 -4 9 1.09
    -4 -4 -9 0.95
    -4 -4 -10 1.05
    4 -4 10 -0.2
    4 4 10 -0.01
    4 -4 10 1.13
    -4 -4 -10 0.6
    4 -5 -9 3.83
    4 5 -9 2.55
    -4 5 9 4.33
    4 -5 -8 0.46
    4 5 -8 0.44
    -4 5 8 0.43
    4 -5 -7 2.55
    4 5 -7 -0.06
    -4 5 7 1.97
    4 -5 -6 2.3
    4 5 -6 2.1
    -4 5 6 3.05
    4 -5 -5 2.01
    4 5 -5 2.31
    -4 5 5 1.72
    4 -5 -4 24.19
    4 5 -4 22.34
    -4 5 4 21.61
    4 5 -3 5.09
    -4 5 3 3.21
    4 -5 -3 5.03
    4 5 -2 1.2
    -4 5 2 1.83
    4 -5 -2 -0.4
    4 5 -1 1.69
    -4 5 1 3.43
    4 -5 -1 2.31
    4 5 0 2.57
    -4 5 0 4.36
    4 -5 0 4.76
    4 5 1 1.34
    -4 5 -1 -0.28
    4 -5 1 0.8
    4 5 2 9.08
    -4 5 -2 7.57
    4 -5 2 7.29
    -4 -5 -3 1.45
    4 5 3 0.16
    4 -5 3 1.89
    4 -5 3 -0.41
    4 -5 4 3.37
    -4 -5 -4 4.6
    4 5 4 5
    4 -5 4 3.4
    4 -5 5 3.16
    -4 -5 -5 3.47
    4 5 5 3.49
    4 -5 5 1.21
    -4 -5 -6 -0.31
    4 5 6 1.81
    4 -5 6 -0.75
    4 -5 6 0.86
    5 0 -17 1.51
    -5 0 17 0.87
    -5 0 17 1.51
    5 0 -16 0.92
    -5 0 16 -0.52
    -5 0 16 -1.04
    5 0 -15 11.3
    -5 0 15 9.2
    -5 0 15 9.04
    5 0 -14 0.27
    -5 0 14 1.21
    -5 0 14 1.39
    5 0 -13 5.87
    -5 0 13 2.91
    5 0 -12 -0.65
    -5 0 12 1.5
    5 0 -11 0.21
    -5 0 11 0.21
    5 0 -10 0.95
    -5 0 10 0.19
    5 0 -9 5.9
    -5 0 9 5.33
    5 0 -8 -0.13
    -5 0 8 0.78
    5 0 -7 82.5
    -5 0 7 79.89
    5 0 -6 -0.98
    -5 0 6 0.04
    5 0 -5 5.76
    -5 0 5 3.07
    5 0 -4 -0.21
    -5 0 4 0.46
    5 0 -3 -1.36
    -5 0 3 -0.09
    5 0 -2 0.49
    -5 0 2 -0.23
    -5 0 2 -0.34
    -5 0 1 50.45
    -5 0 1 43.69
    5 0 0 0.18
    -5 0 0 0.39
    -5 0 0 1.35
    5 0 1 74.44
    -5 0 -1 72.71
    -5 0 -1 71.45
    5 0 2 0.13
    -5 0 -2 -0.45
    -5 0 -2 0.71
    5 0 2 0.71
    5 0 3 113.99
    -5 0 -3 107.36
    5 0 3 115.22
    -5 0 -3 115.08
    5 0 4 0.29
    -5 0 -4 -0.01
    -5 0 -4 2.11
    5 0 4 0.29
    5 0 5 114.69
    -5 0 -5 113.17
    5 0 5 114.03
    -5 0 -5 112.1
    5 0 6 3.77
    5 0 6 1.07
    -5 0 -6 2.04
    -5 0 -6 0.37
    5 0 7 82.42
    5 0 7 105.57
    -5 0 -7 106.22
    -5 0 -7 96.31
    5 0 8 0.66
    5 0 8 0.74
    -5 0 -8 0.93
    -5 0 -8 -0.01
    5 0 9 50.67
    -5 0 -9 42.55
    -5 0 -9 45.04
    5 0 10 0.32
    -5 0 -10 0.5
    -5 0 -10 1.44
    5 0 11 44.83
    -5 0 -11 42.7
    -5 0 -11 42.56
    5 0 12 0.12
    -5 0 -12 0.64
    -5 0 -12 1.41
    5 0 13 38.42
    -5 0 -13 38.4
    -5 0 -13 40.06
    5 -1 -17 1.34
    5 1 -17 3.67
    -5 1 17 5.29
    -5 1 17 4.47
    5 -1 -16 0.61
    5 1 -16 0.85
    -5 1 16 4.44
    -5 1 16 2.15
    5 -1 -15 2.65
    5 1 -15 1.96
    -5 1 15 3.08
    -5 1 15 3.19
    5 -1 -14 3.35
    5 1 -14 8.73
    -5 1 14 1.14
    -5 -1 14 6.16
    5 -1 -13 24.51
    5 1 -13 24.32
    -5 1 13 24.58
    -5 -1 13 22
    5 -1 -12 0.42
    5 1 -12 -0.65
    -5 1 12 -0.82
    5 -1 -11 2.15
    5 1 -11 2
    -5 1 11 1.8
    -5 -1 11 0.83
    5 -1 -10 3.61
    5 1 -10 4.37
    -5 1 10 3.35
    -5 -1 10 3.15
    5 -1 -9 22.24
    5 1 -9 21.6
    -5 1 9 22.53
    -5 -1 9 24.19
    5 -1 -8 44.69
    5 1 -8 41.34
    -5 1 8 35.85
    -5 -1 8 44.93
    5 -1 -7 16.42
    5 1 -7 11.83
    -5 1 7 19.7
    -5 -1 7 15.28
    5 -1 -6 9.27
    5 1 -6 11.34
    -5 1 6 6.27
    -5 -1 6 9.23
    5 -1 -5 77.32
    5 1 -5 69.29
    -5 1 5 81.35
    -5 -1 5 75.78
    5 -1 -4 0.11
    5 1 -4 2.26
    -5 1 4 0.44
    -5 -1 4 0.97
    -5 -1 4 0.49
    5 -1 -3 221.63
    5 1 -3 214.01
    -5 1 3 238.31
    -5 -1 3 225.91
    -5 -1 3 225.89
    5 -1 -2 23.5
    5 1 -2 27.22
    -5 1 2 24.03
    -5 -1 2 22.74
    -5 -1 2 27.1
    5 -1 -1 55.45
    5 1 -1 43.14
    -5 1 1 43.52
    -5 -1 1 44.09
    -5 -1 1 52.08
    -5 -1 0 1.24
    5 -1 0 -0.31
    5 1 0 0.35
    -5 1 0 -0.51
    -5 -1 0 -0.39
    -5 -1 -1 0.11
    5 -1 1 -0.58
    5 -1 1 -0.28
    5 1 1 0.06
    -5 1 -1 -0.5
    -5 -1 -1 0.78
    5 -1 2 34.4
    5 1 2 24.06
    5 -1 2 30.16
    -5 -1 -2 25.7
    -5 1 -2 30.05
    -5 -1 -2 32.45
    -5 -1 -3 0.38
    5 1 3 0.22
    5 -1 3 0.3
    5 -1 3 0.48
    -5 1 -3 0.35
    -5 -1 -3 1.4
    5 -1 3 0.11
    5 1 4 39.48
    5 -1 4 38.69
    5 -1 4 35.88
    -5 1 -4 42.3
    5 -1 4 35.52
    -5 1 -4 40.61
    -5 -1 -4 45.19
    -5 1 -5 4.79
    -5 -1 -5 9.78
    5 -1 5 9.49
    5 1 5 8.99
    5 -1 5 5.48
    -5 1 -5 12.76
    5 -1 5 13.52
    5 1 6 44.02
    5 -1 6 40.43
    -5 1 -6 44.08
    5 -1 6 42.81
    -5 1 -6 41.66
    -5 -1 -6 38.07
    -5 1 -7 3.01
    -5 -1 -7 2.62
    5 -1 7 4.31
    5 -1 7 2.88
    -5 1 -8 0.31
    -5 -1 -8 0.45
    5 -1 8 1.29
    5 1 8 0.71
    -5 1 -9 4.35
    -5 -1 -9 1.15
    5 1 9 4.18
    -5 -1 -9 1.58
    5 -1 9 0.31
    -5 -1 -10 4.98
    5 -1 10 5.78
    -5 -1 -10 4.13
    -5 1 -10 3.16
    -5 -1 -11 0.59
    5 -1 11 1.24
    -5 -1 -11 2.8
    -5 1 -11 1.25
    5 -1 12 10.94
    -5 -1 -12 5.58
    -5 1 -12 4.88
    -5 -1 -12 7.98
    5 2 -16 3.51
    -5 2 16 3.48
    5 2 -15 1.82
    -5 2 15 0.57
    5 2 -14 1.33
    -5 2 14 1.36
    5 2 -13 0.03
    -5 2 13 3.99
    5 2 -12 4.98
    -5 2 12 1.6
    5 2 -11 3.01
    -5 2 11 0.02
    5 2 -10 7.24
    -5 2 10 5.86
    5 2 -9 19.02
    -5 2 9 20.53
    5 2 -8 41.05
    -5 2 8 40.87
    5 2 -7 -0.55
    -5 2 7 0.05
    5 2 -6 -0.21
    -5 2 6 1.31
    5 2 -5 56.69
    -5 2 5 54.74
    -5 -2 4 -0.52
    5 2 -4 -0.22
    -5 2 4 -2.21
    5 2 -3 20.65
    -5 2 3 21.34
    -5 -2 3 23.21
    5 2 -2 59.85
    -5 2 2 58.54
    -5 -2 2 54.62
    5 2 -1 96.15
    -5 2 1 93.87
    -5 -2 1 85.14
    -5 -2 1 90.73
    5 -2 0 2.41
    -5 -2 0 0.23
    5 2 0 -0.31
    -5 2 0 2.96
    -5 -2 0 1.5
    5 -2 1 14.35
    -5 -2 -1 20.94
    5 2 1 20.72
    -5 2 -1 18.29
    -5 -2 -1 16.87
    5 2 2 61.23
    5 -2 2 65.22
    -5 2 -2 61.46
    -5 -2 -2 62.93
    5 2 3 45.42
    5 -2 3 51.73
    -5 2 -3 50.31
    -5 -2 -3 50.12
    -5 -2 -4 3.18
    5 2 4 4.98
    -5 2 -4 4.08
    5 -2 4 1.87
    5 -2 4 4.87
    -5 -2 -5 6.75
    5 2 5 9.19
    -5 2 -5 9.99
    5 -2 5 6.85
    5 -2 5 5.55
    -5 2 -6 3.26
    -5 -2 -6 -0.11
    5 -2 6 0.75
    5 2 6 3.32
    -5 2 -6 2.36
    5 -2 6 1.24
    -5 2 -7 1
    -5 -2 -7 2.12
    5 2 7 2.59
    -5 2 -7 2.83
    5 -2 7 0.62
    5 -2 7 -0.24
    -5 2 -8 1.06
    -5 -2 -8 0.7
    5 2 8 0.74
    5 -2 8 1.83
    -5 2 -9 1.98
    -5 -2 -9 0.94
    5 -2 9 2.29
    5 2 9 1.08
    -5 2 -10 8.68
    -5 -2 -10 9.13
    5 -2 10 8.13
    5 2 10 7.27
    -5 2 -11 40.55
    5 2 11 39.18
    5 -2 11 47.92
    -5 -2 -11 46.33
    5 3 -14 7.19
    -5 3 14 5.19
    5 3 -13 11.42
    -5 3 13 13.08
    5 3 -12 11.69
    -5 3 12 13.8
    5 3 -11 0.33
    -5 3 11 2.69
    5 3 -10 16.75
    -5 3 10 11.74
    5 3 -9 3.59
    -5 3 9 -0.43
    5 3 -8 30.92
    -5 3 8 35.9
    5 3 -7 42.27
    -5 3 7 29.45
    5 3 -6 5.18
    -5 3 6 9.23
    5 3 -5 0.06
    -5 3 5 1.63
    5 3 -4 77.3
    -5 3 4 67.24
    5 3 -3 48.74
    5 -3 -3 54.04
    -5 3 3 52.68
    -5 -3 3 56.4
    5 -3 -2 0.68
    -5 -3 2 -0.48
    5 3 -2 1.32
    -5 3 2 0.98
    5 -3 -1 2.97
    -5 -3 1 1.41
    5 3 -1 0.8
    -5 3 1 1.23
    5 3 0 79.6
    5 -3 0 86.88
    -5 3 0 81.36
    -5 -3 0 86.09
    5 3 1 45.48
    5 -3 1 59.76
    -5 3 -1 43.62
    -5 -3 -1 47.57
    -5 -3 -2 7.83
    5 3 2 6.69
    -5 3 -2 5.86
    5 -3 2 4.04
    -5 -3 -3 5.66
    5 3 3 4.79
    -5 3 -3 7.25
    5 -3 3 5.79
    -5 -3 -4 22.45
    5 3 4 24.48
    5 -3 4 20.79
    -5 3 -4 23.87
    5 -3 4 20.28
    -5 -3 -5 11.17
    5 -3 5 7.04
    5 3 5 17.52
    -5 3 -5 16.15
    5 -3 5 9.38
    5 3 6 38.99
    5 -3 6 31.83
    -5 3 -6 27.48
    5 -3 6 31.24
    -5 -3 -6 30.22
    -5 -3 -7 3.67
    5 -3 7 1.08
    5 3 7 4.56
    -5 3 -7 2.31
    5 -3 7 2.2
    -5 -3 -8 4.77
    5 3 8 2.45
    5 -3 8 4.04
    5 -3 8 3.23
    -5 -3 -9 2.64
    5 -3 9 -0.7
    5 3 9 1.4
    5 -3 9 4.99
    5 4 -11 2.25
    -5 4 11 7.02
    5 4 -10 10.98
    -5 4 10 12.78
    5 4 -9 9.22
    -5 4 9 11.77
    5 4 -8 0.73
    -5 4 8 3.63
    5 4 -7 10.21
    -5 4 7 13.06
    5 -4 -6 12.2
    5 4 -6 10.99
    -5 4 6 10.3
    5 -4 -5 1.36
    5 4 -5 5.78
    -5 4 5 3.85
    5 -4 -4 36.1
    5 4 -4 39.34
    -5 4 4 37.09
    5 -4 -3 17.7
    5 4 -3 12.75
    -5 4 3 14.5
    5 -4 -2 7.08
    5 4 -2 2.19
    -5 4 2 3.32
    -5 -4 1 1.32
    5 4 -1 -0.57
    -5 4 1 -0.81
    5 -4 -1 -0.84
    -5 -4 0 0.7
    -5 4 0 -0.35
    5 -4 0 -0.26
    -5 -4 -1 2.04
    5 4 1 2.62
    -5 4 -1 3.7
    5 -4 1 0.94
    -5 -4 -2 2.98
    5 4 2 2.03
    -5 4 -2 2.28
    5 -4 2 2.57
    -5 -4 -3 2
    5 4 3 0.95
    -5 4 -3 0.75
    5 -4 3 4.09
    -5 -4 -4 2.97
    5 -4 4 6.93
    5 4 4 7.06
    -5 4 -4 2.2
    5 -4 4 6.33
    -5 -4 -5 -0.25
    5 -4 5 0.91
    5 4 5 -0.3
    -5 4 -5 -0.16
    5 -4 5 0.83
    -5 -4 -6 2.53
    5 4 6 2.86
    5 -4 6 0.58
    -5 4 -6 -0.91
    5 -4 6 -0.64
    6 0 -15 0.67
    -6 0 15 -0.3
    6 0 -14 0.53
    -6 0 14 1.1
    6 0 -13 0.58
    -6 0 13 0.16
    6 0 -12 2.24
    -6 0 12 0.11
    6 0 -11 0.44
    -6 0 11 1.42
    6 0 -10 6.88
    -6 0 10 7.05
    6 0 -9 -0.41
    -6 0 9 -2.42
    6 0 -8 0.94
    -6 0 8 3.22
    6 0 -7 0.47
    -6 0 7 0.28
    6 0 -6 29.86
    -6 0 6 33.34
    6 0 -5 1.95
    -6 0 5 1.58
    6 0 -4 83.25
    -6 0 4 82.02
    6 0 -3 0.45
    -6 0 3 0.27
    6 0 -2 104.64
    -6 0 2 110.5
    6 0 -1 -0.45
    -6 0 1 1.16
    -6 0 1 1.27
    6 0 0 30.33
    -6 0 0 28.5
    -6 0 0 27.27
    6 0 1 -0.2
    -6 0 -1 -0.29
    -6 0 -1 1.51
    6 0 2 37.05
    -6 0 -2 36.21
    -6 0 -2 41.37
    6 0 3 0.92
    -6 0 -3 0.1
    -6 0 -3 0.44
    6 0 4 5.36
    -6 0 -4 3.25
    -6 0 -4 3.83
    6 0 5 0.18
    -6 0 -5 -0.75
    6 0 6 1.4
    -6 0 -6 0.47
    6 0 7 1.31
    -6 0 -7 -0.26
    6 0 8 0.55
    -6 0 -8 0.21
    6 0 9 1.8
    -6 0 -9 0.18
    6 1 -14 -0.38
    -6 1 14 1
    6 1 -13 1.28
    -6 1 13 1.84
    6 1 -12 6.12
    -6 1 12 2.5
    6 1 -11 3.59
    -6 1 11 4.51
    6 1 -10 -0.13
    -6 1 10 0.15
    -6 -1 10 0.64
    6 1 -9 2.23
    -6 1 9 1.49
    -6 -1 9 3.79
    6 1 -8 13.41
    -6 1 8 11.44
    -6 -1 8 10.62
    6 1 -7 5.57
    -6 1 7 7.87
    -6 -1 7 4.74
    6 1 -6 43.64
    -6 1 6 48.66
    -6 -1 6 47.64
    6 1 -5 14.17
    -6 1 5 9.59
    -6 -1 5 11.23
    6 1 -4 12.22
    -6 1 4 10.39
    -6 -1 4 13.13
    6 1 -3 1.33
    -6 1 3 2.63
    -6 -1 3 1.8
    -6 -1 3 1.1
    6 1 -2 7.44
    -6 1 2 10.09
    -6 -1 2 6.94
    -6 -1 2 6.59
    6 1 -1 73.58
    -6 1 1 80
    -6 -1 1 69.18
    -6 -1 1 70.32
    6 -1 0 5.56
    6 1 0 1.84
    -6 1 0 5.4
    -6 -1 0 5.01
    -6 -1 0 4.52
    6 -1 1 0.09
    -6 1 -1 0.69
    -6 -1 -1 0.42
    -6 -1 -1 0.12
    6 -1 2 4.19
    6 1 2 1.62
    -6 1 -2 6.22
    -6 -1 -2 5.27
    -6 -1 -2 4.39
    6 -1 3 13.57
    6 1 3 12.28
    -6 1 -3 10.47
    -6 -1 -3 18.33
    -6 -1 -3 18.98
    6 1 4 -0.09
    6 -1 4 0.85
    -6 1 -4 0.53
    -6 -1 -4 0.89
    6 -1 5 17.79
    6 1 5 24.39
    -6 1 -5 19.64
    -6 -1 -5 19.76
    6 1 6 2.8
    6 -1 6 5.56
    -6 1 -6 7.35
    -6 -1 -6 5.73
    6 -1 7 0.64
    6 1 7 3.3
    -6 -1 -7 3.3
    6 -1 8 -0.71
    6 1 8 0.8
    -6 -1 -8 -0.24
    6 -1 9 0.93
    -6 -1 -9 0.6
    6 2 -13 8.05
    -6 2 13 9.65
    6 2 -12 1.86
    -6 2 12 3.31
    6 2 -11 0.81
    -6 2 11 2.94
    6 2 -10 0.5
    -6 2 10 0.33
    6 2 -9 2.81
    -6 2 9 -0.76
    6 2 -8 0.77
    -6 2 8 2.33
    6 2 -7 20.2
    -6 2 7 18.9
    6 2 -6 12.89
    -6 2 6 9.64
    6 2 -5 2.9
    -6 2 5 1.31
    6 2 -4 125.18
    -6 2 4 130.47
    6 2 -3 14.15
    -6 2 3 12.85
    -6 -2 2 1.05
    6 2 -2 0.99
    -6 2 2 0.31
    -6 -2 1 8.29
    6 -2 -1 7.04
    6 2 -1 6.68
    -6 2 1 3.68
    -6 -2 0 5.3
    6 -2 0 6.29
    6 2 0 1.77
    -6 2 0 5.53
    6 -2 1 -0.35
    -6 -2 -1 -0.46
    6 2 1 -2.74
    -6 2 -1 -0.19
    -6 -2 -2 -0.43
    6 2 2 -0.09
    -6 2 -2 0.92
    6 -2 2 1.88
    -6 -2 -3 10.29
    6 -2 3 18.36
    6 2 3 7.21
    -6 2 -3 10.92
    6 -2 3 11.24
    -6 -2 -4 10.46
    6 -2 4 5.11
    6 2 4 10.11
    -6 2 -4 8.95
    6 -2 4 12.56
    -6 -2 -5 12.29
    6 2 5 17.83
    6 -2 5 7.08
    -6 2 -5 14.14
    -6 -2 -6 7.36
    6 -2 6 8.66
    6 2 6 11.55
    -6 2 -6 10
    -6 -2 -7 2.02
    6 2 7 1.12
    6 -2 7 1.65
    6 3 -10 1.07
    -6 3 10 1.3
    6 3 -9 7.72
    -6 3 9 6.45
    6 3 -8 6.67
    -6 3 8 11.26
    6 3 -7 3.73
    -6 3 7 0.44
    6 3 -6 0.7
    -6 3 6 0.35
    6 3 -5 9.32
    -6 3 5 12.92
    6 3 -4 -0.7
    -6 3 4 1.67
    6 -3 -3 4.06
    6 3 -3 2.37
    -6 3 3 1.11
    6 -3 -2 16.05
    6 3 -2 14.08
    -6 3 2 19.72
    6 -3 -1 -0.02
    -6 -3 1 0.8
    6 3 -1 -0.27
    -6 3 1 2.65
    6 -3 0 3.74
    -6 -3 0 4.44
    6 3 0 4.43
    -6 3 0 3.43
    -6 -3 -1 3.09
    6 3 1 1.47
    -6 3 -1 -0.07
    6 -3 1 1.51
    -6 -3 -2 6.32
    6 3 2 7.15
    -6 3 -2 7.1
    6 -3 2 4.91
    -6 -3 -3 22.77
    6 3 3 17.35
    -6 3 -3 11.24
    6 -3 3 22.16
    6 -3 3 18.07
    -6 -3 -4 0.9
    6 3 4 2.97
    6 -3 4 1.26
    -6 3 -4 0.87
    6 -3 4 2.51
    -6 -3 -5 -0.47
    6 3 5 1.13
    -6 3 -5 1.64
    6 -3 5 0.52
    6 -3 5 1.92
    7 0 -10 1.27
    -7 0 10 -0.11
    7 0 -9 4.49
    -7 0 9 2.33
    7 0 -8 -0.53
    -7 0 8 15.29
    7 0 -7 1.18
    -7 0 7 0.92
    7 0 -6 -0.62
    -7 0 6 0.92
    7 0 -5 42.14
    -7 0 5 42.36
    7 0 -4 0.55
    -7 0 4 1.53
    7 0 -3 0
    -7 0 3 -0.2
    7 0 -2 0.68
    -7 0 2 -1.14
    7 0 -1 1.6
    -7 0 1 2.31
    7 0 0 1.38
    -7 0 0 -0.23
    7 0 1 3.35
    -7 0 -1 4.24
    -7 0 -2 1.38
    -7 0 -2 -0.51
    7 0 3 1.6
    -7 0 -3 0.06
    -7 0 -3 1.44
    -7 0 -4 2.25
    -7 0 -4 0.01
    7 1 -9 4.11
    -7 1 9 6.7
    7 1 -8 1.26
    -7 1 8 2.05
    7 1 -7 -0.38
    -7 1 7 1.76
    7 1 -6 10.6
    -7 1 6 13.72
    7 1 -5 36.74
    -7 1 5 33.91
    7 1 -4 0.79
    -7 1 4 2.73
    -7 -1 4 -0.25
    7 1 -3 5.69
    -7 1 3 6.52
    -7 -1 3 9.53
    7 1 -2 2.8
    -7 1 2 2.77
    -7 -1 2 -0.74
    7 1 -1 22.13
    -7 1 1 18.73
    -7 -1 1 12.92
    -7 -1 1 23.56
    7 1 0 3.77
    -7 1 0 8.86
    -7 -1 0 6.15
    -7 -1 0 7.58
    7 1 1 1.87
    -7 1 -1 0.61
    -7 -1 -1 2.71
    7 1 2 0.45
    -7 1 -2 0.74
    -7 -1 -2 0.99
    -7 -1 -2 1.32
    7 1 3 3.01
    -7 1 -3 5.01
    -7 -1 -3 5.98
    7 2 -6 1.45
    -7 2 6 1.87
    7 2 -5 -0.7
    -7 2 5 -0.79
    7 2 -4 2.79
    -7 2 4 8.77
    7 2 -3 2.2
    -7 2 3 1.5
    7 -2 -2 2.45
    7 2 -2 3.31
    -7 2 2 2.09
    7 -2 -1 0.47
    7 2 -1 1.19
    -7 2 1 1.58
    7 -2 0 2.59
    7 2 0 0.29
    -7 2 0 -0.56
    -7 -2 0 0.51
_refine_special_details     ?
_reflns_number_total     1079
_reflns_number_gt     903
_reflns_threshold_expression     'I>2\s(I)'
_refine_ls_structure_factor_coef     Fsqd
_refine_ls_matrix_type     full
_refine_ls_R_factor_all     0.0488
_refine_ls_R_factor_gt     0.0406
_refine_ls_wR_factor_gt     0.0985
_refine_ls_wR_factor_ref     0.1049
_refine_ls_goodness_of_fit_ref     1.057
_refine_ls_restrained_S_all     1.057
_refine_ls_number_reflns     1079
_refine_ls_number_parameters     92
_refine_ls_number_restraints     0
_refine_ls_hydrogen_treatment     constr
_refine_ls_weighting_scheme     calc
_refine_ls_weighting_details
              'w=1/[\s^2^(Fo^2^)+(0.0450P)^2^+0.1680P] where P=(Fo^2^+2Fc^2^)/3'
_atom_sites_solution_hydrogens     geom
_atom_sites_solution_primary     dual
_atom_sites_solution_secondary     ?
_refine_ls_shift/su_max     0.000
_refine_ls_shift/su_mean     0.000
_refine_diff_density_max     0.186
_refine_diff_density_min     -0.179
_refine_ls_extinction_method
;
SHELXL-2016/4 (Sheldrick 2015b)
;
_refine_ls_extinction_coef     0.077(8)
_refine_ls_extinction_expression
                                  'Fc^*^=kFc[1+0.001xFc^2^\l^3^/sin(2\q)]^-1/4^'
loop_
    _atom_type_symbol
    _atom_type_description
    _atom_type_scat_dispersion_real
    _atom_type_scat_dispersion_imag
    _atom_type_scat_source
    'C' 'C' 0.0033 0.0016
                         'International Tables Vol C Tables 4.2.6.8 and 6.1.1.4'
    'H' 'H' 0.0000 0.0000
                         'International Tables Vol C Tables 4.2.6.8 and 6.1.1.4'
    'N' 'N' 0.0061 0.0033
                         'International Tables Vol C Tables 4.2.6.8 and 6.1.1.4'
    'O' 'O' 0.0106 0.0060
                         'International Tables Vol C Tables 4.2.6.8 and 6.1.1.4'
_computing_data_collection
;
CrysAlisPro (Rigaku OD, 2015)
;
_computing_cell_refinement
;
CrysAlisPro (Rigaku OD, 2015)
;
_computing_data_reduction
;
CrysAlisPro (Rigaku OD, 2015)
;
_computing_structure_solution
;
ShelXT (Sheldrick, 2015a)
;
_computing_structure_refinement
;
ShelXL (Sheldrick, 2015b)
;
_computing_molecular_graphics
;
<i>OLEX2</i> (Dolomanov <i>et al.</i>,  2009) and Mercury (Macrae <i>et
al.</i>,  2008)
;
_computing_publication_material
;
<i>OLEX2</i> (Dolomanov <i>et al.</i>,  2009)
;
loop_
    _atom_site_type_symbol
    _atom_site_label
    _atom_site_fract_x
    _atom_site_fract_y
    _atom_site_fract_z
    _atom_site_U_iso_or_equiv
    _atom_site_adp_type
    _atom_site_calc_flag
    _atom_site_occupancy
    _atom_site_disorder_assembly
    _atom_site_disorder_group
    C C4 0.5869(4) 0.8027(4) 0.63740(11) 0.0621(6) Uani d 1 . .
    H H4A 0.714559 0.780169 0.612468 0.075 Uiso calc 1 . .
    H H4B 0.553186 0.974123 0.636451 0.075 Uiso calc 1 . .
    C C3 0.1082(3) 0.5201(3) 0.52299(9) 0.0446(5) Uani d 1 . .
    C C1 0.3989(3) 0.6693(3) 0.59298(10) 0.0513(5) Uani d 1 . .
    C C2 0.1987(3) 0.7337(3) 0.55899(10) 0.0512(5) Uani d 1 . .
    H H2 0.133409 0.885170 0.559012 0.061 Uiso calc 1 . .
    N N1 0.2447(3) 0.3392(3) 0.53455(9) 0.0558(5) Uani d 1 . .
    N N2 0.5082(3) 0.8284(4) 0.76635(11) 0.0660(5) Uani d 1 . .
    O O2 0.6372(2) 0.7230(3) 0.71689(8) 0.0610(5) Uani d 1 . .
    O O1 0.4340(2) 0.4322(2) 0.57971(8) 0.0603(4) Uani d 1 . .
    O O4 0.3714(3) 0.9669(4) 0.73937(12) 0.0920(6) Uani d 1 . .
    O O3 0.5589(3) 0.7599(4) 0.83151(10) 0.1017(7) Uani d 1 . .
loop_
    _atom_site_aniso_label
    _atom_site_aniso_U_11
    _atom_site_aniso_U_22
    _atom_site_aniso_U_33
    _atom_site_aniso_U_12
    _atom_site_aniso_U_13
    _atom_site_aniso_U_23
    C4 0.0688(13) 0.0653(15) 0.0515(11) -0.0108(11) 0.0070(10) -0.0053(9)
    C3 0.0621(11) 0.0348(9) 0.0377(9) -0.0046(8) 0.0103(7) 0.0013(7)
    C1 0.0674(13) 0.0421(11) 0.0444(10) -0.0060(9) 0.0088(9) -0.0012(8)
    C2 0.0678(13) 0.0361(10) 0.0478(10) -0.0027(9) 0.0037(9) -0.0010(8)
    N1 0.0665(11) 0.0421(10) 0.0571(9) -0.0043(8) 0.0046(8) -0.0043(7)
    N2 0.0596(11) 0.0725(13) 0.0640(12) -0.0003(10) 0.0042(9) -0.0189(9)
    O2 0.0597(8) 0.0670(10) 0.0536(8) 0.0124(7) 0.0009(6) -0.0115(7)
    O1 0.0649(9) 0.0490(9) 0.0637(8) 0.0005(7) 0.0002(7) -0.0044(6)
    O4 0.0747(11) 0.0866(13) 0.1133(14) 0.0257(10) 0.0113(10) -0.0237(11)
    O3 0.1055(14) 0.144(2) 0.0538(10) -0.0022(13) 0.0082(9) -0.0135(11)
_geom_special_details
;
 All esds (except the esd in the dihedral angle between two l.s. planes)
 are estimated using the full covariance matrix.  The cell esds are taken
 into account individually in the estimation of esds in distances, angles
 and torsion angles; correlations between esds in cell parameters are only
 used when they are defined by crystal symmetry.  An approximate (isotropic)
 treatment of cell esds is used for estimating esds involving l.s. planes.
;
loop_
    _geom_bond_atom_site_label_1
    _geom_bond_atom_site_label_2
    _geom_bond_site_symmetry_2
    _geom_bond_distance
    _geom_bond_publ_flag
    C4 H4A . 0.9700 ?
    C4 H4B . 0.9700 ?
    C4 C1 . 1.487(3) ?
    C4 O2 . 1.443(2) ?
    C3 C3 3_566 1.465(4) ?
    C3 C2 . 1.411(2) ?
    C3 N1 . 1.304(2) ?
    C1 C2 . 1.334(3) ?
    C1 O1 . 1.355(2) ?
    C2 H2 . 0.9300 ?
    N1 O1 . 1.402(2) ?
    N2 O2 . 1.395(2) ?
    N2 O4 . 1.182(2) ?
    N2 O3 . 1.193(2) ?
loop_
    _geom_angle_atom_site_label_1
    _geom_angle_atom_site_label_2
    _geom_angle_atom_site_label_3
    _geom_angle_site_symmetry_1
    _geom_angle_site_symmetry_3
    _geom_angle
    _geom_angle_publ_flag
    H4A C4 H4B . . 107.9 ?
    C1 C4 H4A . . 109.1 ?
    C1 C4 H4B . . 109.1 ?
    O2 C4 H4A . . 109.1 ?
    O2 C4 H4B . . 109.1 ?
    O2 C4 C1 . . 112.39(17) ?
    C2 C3 C3 . 3_566 129.4(2) ?
    N1 C3 C3 . 3_566 118.8(2) ?
    N1 C3 C2 . . 111.83(16) ?
    C2 C1 C4 . . 133.91(19) ?
    C2 C1 O1 . . 110.19(16) ?
    O1 C1 C4 . . 115.83(18) ?
    C3 C2 H2 . . 127.8 ?
    C1 C2 C3 . . 104.42(17) ?
    C1 C2 H2 . . 127.8 ?
    C3 N1 O1 . . 105.57(15) ?
    O4 N2 O2 . . 117.91(19) ?
    O4 N2 O3 . . 130.4(2) ?
    O3 N2 O2 . . 111.70(19) ?
    N2 O2 C4 . . 114.35(16) ?
    C1 O1 N1 . . 107.99(14) ?
loop_
    _geom_torsion_atom_site_label_1
    _geom_torsion_atom_site_label_2
    _geom_torsion_atom_site_label_3
    _geom_torsion_atom_site_label_4
    _geom_torsion_site_symmetry_1
    _geom_torsion_site_symmetry_2
    _geom_torsion_site_symmetry_3
    _geom_torsion_site_symmetry_4
    _geom_torsion
    _geom_torsion_publ_flag
    C4 C1 C2 C3 . . . . 176.7(2) ?
    C4 C1 O1 N1 . . . . -177.37(15) ?
    C3 C3 C2 C1 3_566 . . . 179.9(2) ?
    C3 C3 N1 O1 3_566 . . . -179.97(18) ?
    C3 N1 O1 C1 . . . . 0.08(19) ?
    C1 C4 O2 N2 . . . . -82.9(2) ?
    C2 C3 N1 O1 . . . . -0.1(2) ?
    C2 C1 O1 N1 . . . . -0.1(2) ?
    N1 C3 C2 C1 . . . . 0.0(2) ?
    O2 C4 C1 C2 . . . . 115.6(2) ?
    O2 C4 C1 O1 . . . . -67.9(2) ?
    O1 C1 C2 C3 . . . . 0.0(2) ?
    O4 N2 O2 C4 . . . . 1.0(3) ?
    O3 N2 O2 C4 . . . . -178.72(19) ?
_iucr_refine_instructions_details
;
TITL bnc229717oct2016_a.res in P2(1)/n
 bnc229717oct2016.res created by SHELXL-2016/4 at 14:52:28 on 07-Mar-2017
REM Old TITL BN C2 297 17 Oct 2016 in P2(1)/n
REM SHELXT solution in P2(1)/n
REM R1 0.179, Rweak 0.787, Alpha 0.033, Orientation as input
REM Formula found by SHELXT: C7 N2 O
CELL 0.71073 6.1917 5.5299 17.4769 90 99.233 90
ZERR 2 0.0005 0.0005 0.0012 0 0.007 0
LATT 1
SYMM 0.5-X,0.5+Y,0.5-Z
SFAC C H N O
UNIT 16 12 8 16
L.S. 4 0 0
PLAN  4
BOND $H
LIST 6
MORE -1
CONF
fmap 2 53
acta 52
REM <olex2.extras>
REM <HklSrc "%.\\BN%20C2%20297%2017%20Oct%202016.hkl">
REM </olex2.extras>
WGHT    0.045000    0.168000
EXTI    0.076842
FVAR       1.07940
C4    1    0.586886    0.802740    0.637400    11.00000    0.06877    0.06525 =
         0.05153   -0.00534    0.00698   -0.01079
AFIX  23
H4A   2    0.714559    0.780169    0.612468    11.00000   -1.20000
H4B   2    0.553186    0.974123    0.636451    11.00000   -1.20000
AFIX   0
C3    1    0.108209    0.520078    0.522986    11.00000    0.06210    0.03480 =
         0.03768    0.00130    0.01028   -0.00457
C1    1    0.398898    0.669312    0.592975    11.00000    0.06742    0.04211 =
         0.04437   -0.00117    0.00882   -0.00601
C2    1    0.198655    0.733696    0.558986    11.00000    0.06780    0.03610 =
         0.04784   -0.00098    0.00370   -0.00267
AFIX  43
H2    2    0.133409    0.885170    0.559012    11.00000   -1.20000
AFIX   0
N1    3    0.244702    0.339205    0.534553    11.00000    0.06654    0.04213 =
         0.05713   -0.00434    0.00465   -0.00429
N2    3    0.508156    0.828362    0.766354    11.00000    0.05960    0.07245 =
         0.06400   -0.01890    0.00422   -0.00033
O2    4    0.637183    0.723004    0.716892    11.00000    0.05971    0.06705 =
         0.05359   -0.01150    0.00093    0.01240
O1    4    0.434017    0.432233    0.579708    11.00000    0.06492    0.04905 =
         0.06373   -0.00441    0.00020    0.00047
O4    4    0.371420    0.966864    0.739374    11.00000    0.07473    0.08658 =
         0.11331   -0.02370    0.01127    0.02569
O3    4    0.558850    0.759903    0.831507    11.00000    0.10553    0.14423 =
         0.05380   -0.01347    0.00824   -0.00224
HKLF 4
REM  bnc229717oct2016_a.res in P2(1)/n
REM R1 =  0.0406 for     903 Fo > 4sig(Fo)  and  0.0488 for all    1079 data
REM     92 parameters refined using      0 restraints
END
WGHT      0.0451      0.1696
REM Highest difference peak  0.186,  deepest hole -0.179,  1-sigma level  0.035
Q1    1   0.0000  0.5000  0.5000  10.50000  0.05    0.19
Q2    1   0.7453  0.6711  0.6306  11.00000  0.05    0.13
Q3    1   0.4566  0.8879  0.8205  11.00000  0.05    0.13
Q4    1   0.1405  0.6436  0.5178  11.00000  0.05    0.13
  REM The information below was added by Olex2.
  REM
  REM R1 = 0.0406 for 903 Fo > 4sig(Fo) and 0.0488 for all 4857 data
  REM n/a parameters refined using n/a restraints
  REM Highest difference peak 0.19, deepest hole -0.18
  REM Mean Shift 0, Max Shift 0.000.
  REM +++ Tabular Listing of Refinement Information +++
  REM R1_all = 0.0488
  REM R1_gt = 0.0406
  REM wR_ref = 0.1049
  REM GOOF = 1.057
  REM Shift_max = 0.000
  REM Shift_mean = 0
  REM Reflections_all = 4857
  REM Reflections_gt = 903
  REM Parameters = n/a
  REM Hole = -0.18
  REM Peak = 0.19
  REM Flack = n/a
;
